# Supplementary material for: Modulation of peroxisomal import by the PEX13 SH3 domain and a proximal FxxxF binding motif
Source: Nat Commun. 2024 Apr 18;15:3317. doi: 10.1038/s41467-024-47605-w (PMC11024197; doi:10.1038/s41467-024-47605-w)
Supplement: Supplementary file 4 — source data [file 41467_2024_47605_MOESM4_ESM.xlsx]

## Sheet: Fig. 1c
Figure 1C TALOS secondary prediction based on secondary chemical shifts
		PHI		PSI		S2	Probability of SS
Residue	Aminoacid	Value	error	Value	error		Helix	Beta	Coil	Prediction
260							0	0	0	0
261	V	9999	0	9999	0	0	0	0	0	0	L
262	T	9999	0	9999	0	0	0	0	0	0	L
263	D	9999	0	9999	0	0	0	0	0	0	L
264	S	-100.546	27.77	138.89	27.171	0.635	0.021	0.032	0.947	0.92	L
265	I	-74.826	93.689	128.831	44.196	0.629	0.001	0.029	0.97	0.94	L
266	N	-62.38	10.22	-25.1	9.949	0.643	0.032	0.048	0.92	0.87	L
267	W	-90.548	20.714	-3.546	26.187	0.722	0.407	0.063	0.53	0.12	L
268	A	-64.259	7.125	-27.377	10.497	0.766	0.544	0.02	0.436	0.11	H
269	S	-93.895	13.274	-0.9	9.539	0.776	0.182	0.007	0.812	0.63	L
270	G	83.499	8.341	17.181	14.058	0.769	0.026	0.013	0.961	0.94	L
271	E	-71.777	12.667	-36.799	6.994	0.798	0.007	0.02	0.973	0.95	L
272	D	-131.627	29.892	159.103	14.892	0.81	0.003	0.017	0.98	0.96	L
273	D	-82.61	10.939	-29.477	14.359	0.827	0.001	0.025	0.974	0.95	L
274	H	-139.973	55.103	147.112	20.316	0.814	0.004	0.227	0.769	0.54	L
275	V	-121.238	17.353	126.652	16.065	0.842	0	0.861	0.139	0.72	E
276	V	-116.637	16.645	127.277	9.295	0.871	0	0.983	0.017	0.97	E
277	A	-120.836	8.212	145.128	13.794	0.902	0	0.976	0.024	0.95	E
278	R	-131.598	16.338	134.328	10.522	0.892	0	0.957	0.043	0.91	E
279	A	-73.549	50.433	129.06	34.775	0.885	0	0.884	0.116	0.77	E
280	E	-102.765	14.455	-29.633	16.634	0.883	0	0.587	0.413	0.17	E
281	Y	-145.178	28.191	164.184	9.598	0.891	0	0.458	0.542	0.08	L
282	D	-108.941	32.858	143.004	14.659	0.876	0	0.268	0.732	0.46	L
283	F	-130.67	20.568	129.901	11.588	0.846	0	0.682	0.318	0.36	E
284	A	-120.764	21.827	117.058	14.665	0.81	0	0.832	0.168	0.66	E
285	A	-87.929	30.565	142.181	13.634	0.759	0	0.624	0.376	0.25	E
286	V	-99.634	14.223	-13.85	12.7	0.75	0.009	0.176	0.815	0.64	L
287	S	-107.634	29.032	158.194	9.423	0.753	0.006	0.05	0.944	0.89	L
288	E	-64.284	12.077	-23.659	14.511	0.79	0.04	0.043	0.917	0.87	L
289	E	-94.167	15.208	-9.574	12.495	0.812	0.108	0.058	0.835	0.73	L
290	E	-125.627	64.251	162.57	17.481	0.836	0.037	0.069	0.894	0.83	L
291	I	-134.025	28.483	159.514	9.46	0.862	0	0.218	0.782	0.56	L
292	S	-129.565	20.923	157.007	14.114	0.87	0.012	0.12	0.869	0.75	L
293	F	-151.119	24.447	163.51	7.576	0.873	0	0.201	0.799	0.6	L
294	R	-120.422	22.389	152.846	10.949	0.856	0	0.19	0.81	0.62	L
295	A	-57.221	7.325	131.631	5.977	0.839	0	0.123	0.877	0.75	L
296	G	96.785	11.097	-13.646	10.011	0.829	0	0.033	0.967	0.93	L
297	D	-83.589	20.497	126.16	32.047	0.834	0	0.034	0.966	0.93	L
298	M	-116.039	64.24	134.129	34.22	0.845	0	0.193	0.807	0.61	L
299	L	-125.705	21.931	150.783	5.91	0.849	0	0.763	0.237	0.53	E
300	N	-119.069	25.05	133.47	21.364	0.847	0	0.854	0.146	0.71	E
301	L	-111.158	11.584	131.894	19.905	0.827	0	0.883	0.117	0.77	E
302	A	-81.621	9.378	130.795	26.299	0.821	0.038	0.528	0.434	0.09	E
303	L	-87.04	21.779	-1.438	26.643	0.833	0.798	0.037	0.165	0.63	H
304	K	-58.631	8.9	-43.101	10.18	0.855	0.929	0	0.071	0.86	H
305	E	-68.081	7.881	-21.116	15.657	0.852	0.937	0	0.063	0.87	H
306	Q	-90.689	13.914	-11.938	18.538	0.788	0.715	0	0.285	0.43	H
307	Q	-75.017	25.469	132.497	21.999	0.733	0.057	0.006	0.937	0.88	L
308	P	-71.06	8.127	149.805	9.761	0.661	0.01	0.01	0.98	0.97	L
309	K	-97.65	15.764	-7.779	7.469	0.646	0.02	0.03	0.95	0.92	L
310	V	-88.513	23.25	133.011	15.738	0.619	0.004	0.058	0.937	0.88	L
311	R	-57.679	7.395	133.231	11.051	0.674	0	0.067	0.933	0.87	L
312	G	82.019	14.173	3.292	12.177	0.742	0	0.14	0.86	0.72	L
313	W	-108.91	24.347	139.877	34.404	0.855	0	0.746	0.254	0.49	E
314	L	-137.903	16.719	149.64	15.926	0.903	0	0.955	0.045	0.91	E
315	L	-104.597	16.302	121.337	14.746	0.903	0	0.981	0.019	0.96	E
316	A	-135.418	14.346	163.102	10.582	0.89	0	0.934	0.066	0.87	E
317	S	-128.548	23.99	128.066	11.155	0.837	0	0.846	0.154	0.69	E
318	L	-72.623	4.368	-30.685	12.497	0.752	0	0.685	0.315	0.37	E
319	D	-111.019	30.573	134.182	32.873	0.701	0.01	0.212	0.778	0.57	L
320	G	88.045	15.659	4.805	17.89	0.695	0.005	0.052	0.943	0.89	L
321	Q	-82.223	15.901	144.766	20.763	0.761	0	0.092	0.908	0.82	L
322	T	-116.933	13.279	127.949	15.633	0.809	0	0.446	0.554	0.11	L
323	T	-131.032	13.469	154.342	7.234	0.84	0	0.706	0.294	0.41	E
324	G	-171.167	44.377	171	11.75	0.83	0	0.706	0.294	0.41	E
325	L	-118.07	25.874	152.61	19.104	0.839	0	0.66	0.34	0.32	E
326	I	-135.701	10.624	140.633	39.159	0.846	0	0.641	0.359	0.28	E
327	P	-60.448	12	150.771	39.226	0.845	0.01	0.078	0.912	0.83	L
328	A	-56.811	6.222	-36.712	6.22	0.808	0.078	0.01	0.912	0.83	L
329	N	-71.848	10.985	-11.338	11.825	0.813	0.117	0.019	0.863	0.75	L
330	Y	-94.654	17.821	-11.54	25.521	0.839	0.059	0.073	0.868	0.79	L
331	V	-127.7	17.536	156.604	19.314	0.893	0	0.311	0.689	0.38	L
332	K	-108.066	21.25	132.942	12.848	0.861	0	0.789	0.211	0.58	E
333	I	-83.619	10.072	113.272	9.323	0.821	0	0.876	0.124	0.75	E
334	L	-90.52	18.8	-28.46	18.862	0.785	0	0.643	0.357	0.29	E
335	G	-161.733	57.995	163.035	10.856	0.809	0	0.337	0.663	0.33	L
336	K	-104.937	30.283	129.776	9.689	0.822	0	0.686	0.314	0.37	E
337	R	-122.716	12.943	134.037	8.785	0.825	0	0.867	0.133	0.73	E
338	K	-104.162	29.103	138.885	17.895	0.738	0.008	0.737	0.255	0.48	E
339	G	-124.708	91.915	179.8	46.908	0.655	0	0.088	0.912	0.82	L
340	R	-65.215	11.207	-31.897	15.242	0.614	0.018	0.035	0.948	0.91	L
341	K	-79.503	19.858	-21.267	25.365	0.646	0.034	0.029	0.937	0.9	L
342	T	-118.099	73.372	145.023	43.89	0.74	0.191	0.047	0.762	0.57	L
343	V	-71.567	23.294	-30	21.334	0.815	0.894	0.009	0.096	0.8	H
344	E	-61.695	3.057	-39.023	6.507	0.861	0.926	0	0.074	0.85	H
345	S	9999	0	9999	0	0	0	0	0	0	X
346	S	9999	0	9999	0	0	0	0	0	0	X
347	K	9999	0	9999	0	0	0	0	0	0	X
348	V	9999	0	9999	0	0	0	0	0	0	X
349	S	9999	0	9999	0	0	0	0	0	0	X
350	K	9999	0	9999	0	0	0	0	0	0	X
351	Q	9999	0	9999	0	0	0	0	0	0	X
352	Q	9999	0	9999	0	0	0	0	0	0	X
353	Q	9999	0	9999	0	0	0	0	0	0	X
354	S	9999	0	9999	0	0	0	0	0	0	X
355	F	9999	0	9999	0	0	0	0	0	0	X
356	T	9999	0	9999	0	0	0	0	0	0	X
357	N	9999	0	9999	0	0	0	0	0	0	X
358	P	9999	0	9999	0	0	0	0	0	0	X
359	T	-83.475	33.845	-8.111	15.945	0.461	0.032	0.058	0.91	0.85	L
360	L	-89.795	62.804	141.764	22.554	0.398	0.006	0.027	0.967	0.94	L
361	T	-101.184	70.842	120.295	19.116	0.381	0.002	0.02	0.978	0.96	L
362	K	-83.331	76.17	141.345	39.018	0.356	0.001	0.025	0.973	0.95	L
363	G	-131.428	95.684	155.62	41.183	0.365	0	0.02	0.98	0.96	L
364	A	-84.675	60.971	107.843	27.903	0.382	0	0.014	0.986	0.97	L
365	T	-92.579	65.087	124.096	18.835	0.409	0	0.04	0.96	0.92	L
366	V	-93.892	67.096	121.177	14.062	0.47	0.002	0.056	0.943	0.89	L
367	A	-76.365	75.677	133.925	39.564	0.557	0.01	0.03	0.96	0.93	L
368	D	-99.505	83.694	121.069	21.221	0.641	0.015	0.024	0.961	0.94	L
369	S	-86.092	69.485	136.754	27.854	0.651	0.05	0.043	0.907	0.86	L
370	L	-102.963	12.9	3.117	19.188	0.68	0.09	0.044	0.867	0.78	L
371	D	-102.363	59.449	151.05	66.928	0.741	0.184	0.045	0.77	0.59	L
372	E	-59.851	8.117	-35.183	9.905	0.801	0.766	0.015	0.219	0.55	H
373	Q	-65.279	3.819	-40.296	6.489	0.838	0.944	0	0.056	0.89	H
374	E	-63.349	4.829	-41.617	7.257	0.853	0.979	0	0.021	0.96	H
375	A	-69.006	11.712	-37.737	8.433	0.866	0.984	0	0.016	0.97	H
376	A	-66.695	4.217	-37.958	3.636	0.868	0.977	0	0.023	0.95	H
377	F	-64.4	4.959	-41.227	7.178	0.87	0.92	0	0.08	0.84	H
378	E	-93.904	12.21	-4.381	12.634	0.735	0.727	0	0.273	0.45	H
379	S	-106.358	69.566	143.883	27.52	0.5	0.14	0.066	0.794	0.65	L
380	V	-84.718	26.03	130.5	22.518	0.539	0.01	0.296	0.694	0.4	L
381	F	-96.129	17.176	122.424	18.243	0.54	0	0.812	0.188	0.62	E
382	V	-117.109	21.46	132.212	18.332	0.625	0.003	0.744	0.253	0.49	E
383	E	-106.331	35.989	148.7	12.472	0.487	0.005	0.131	0.863	0.73	L
384	T	-83.078	59.956	127.511	23.497	0.428	0	0.024	0.976	0.95	L
385	N	-102.831	67.369	137.504	16.077	0.384	0.002	0.027	0.97	0.94	L
386	K	-103.085	64.294	134.615	17.204	0.517	0.019	0.078	0.903	0.82	L
387	V	-88.001	21.352	130.22	14.237	0.534	0.004	0.266	0.73	0.46	L
388	P	-67.159	11.559	150.552	7.177	0.509	0	0.246	0.754	0.51	L
389	V	-98.812	21.723	129.18	12.808	0.443	0.009	0.074	0.917	0.84	L
390	A	-70.356	7.563	141.073	13.101	0.437	0	0.063	0.937	0.87	L
391	P	-62.49	11.512	-23.427	14.512	0.477	0.001	0.009	0.99	0.98	L
392	D	-88.2	19.986	-5.799	19.557	0.535	0.017	0.012	0.97	0.95	L
393	S	-112.233	97.072	142.525	56.235	0.407	0.009	0.034	0.958	0.92	L
394	I	-76.736	20.482	-18.722	24.646	0.307	0.009	0.041	0.95	0.91	L
395	G	-70.978	116.57	157.823	23.679	0.323	0.002	0.02	0.978	0.96	L
396	K	-77.071	22.873	125.218	32.119	0.433	0	0.019	0.981	0.96	L
397	D	-68.617	73.846	138.984	39.04	0.597	0.001	0.019	0.98	0.96	L
398	G	91.575	15.153	-2.081	12.799	0.459	0.002	0.018	0.981	0.96	L
399	E	-81.704	58.156	134.432	27.57	0.394	0.006	0.025	0.969	0.94	L
400	K	-85.204	61.803	131.976	22.642	0.292	0.015	0.029	0.956	0.93	L
401	Q	-98.941	82.37	133.535	38.947	0.26	0.006	0.027	0.967	0.94	L
402	D	-75.874	9.415	134.425	26.424	0.201	0	0.095	0.905	0.81	L
403	L	9999	0	9999	0	0	0.333	0.333	0.333	0	L

## Sheet: Fig. 1cm
Figure 1C hetNOE data from PEX13-SH3-CTR
Residue	IntensityRatio
260
261
262
263	-0.41446
264	-0.08457
265	0.12775
266	0.71075
267	0.71188
268	0.82018
269	0.73956
270	0.89313
271	0.78636
272	0.78337
273	0.78361
274	0.89643
275	0.92055
276	0.6814
277	0.82272
278	0.63804
279	0.71317
280	0.68234
281	0.65939
282	0.75393
283	0.86084
284	0.89813
285	0.79986
286	0.65525
287	0.5622
288	0.7454
289	0.64552
290	0.79772
291	0.70966
292	0.67211
293	0.7161
294	0.79346
295	0.85725
296	1
297	0.59254
298	0.82377
299	0.65455
300	0.87838
301	0.82503
302
303	0.62833
304	0.7317
305	0.76837
306	0.8063
307	0.83907
308
309	0.53215
310	0.31892
311	0.57727
312	1
313	0.83259
314	0.74041
315	0.93807
316	0.88774
317	0.71215
318	1
319	0.96991
320	0.7825
321	0.66679
322	0.89851
323	0.74091
324	0.85863
325	0.798
326	0.52828
327
328	0.97644
329	0.8308
330	0.63052
331	0.76339
332	0.83792
333	0.68767
334	0.95471
335	0.63625
336	0.3497
337	0.7956
338	0.75183
339	0.83436
340	0.43015
341	0.57788
342	0.88353
343	0.25513
344	0.34114
345
346
347
348	0.04217
349
350
351
352
353
354
355
356
357
358
359	-0.00168
360	0.28463
361	0.00378
362	-0.03466
363	0.33007
364	-0.00163
365	-0.00235
366	0.03886
367	-0.00146
368	0.12386
369	0.20107
370	0.20947
371	0.35119
372	0.38746
373	0.42304
374	0.45851
375	0.52155
376	0.47656
377	0.68467
378
379	0.66095
380	0.45621
381	0.51121
382	0.62016
383	0.23459
384	0.1312
385
386	0.15768
387	0.0159
388
389	-0.06173
390	-0.11931
391
392	-0.22239
393	0.01283
394	-0.17606
395	-0.19284
396	-0.17636
397	-0.29904
398	-0.48799
399	-0.17187
400	-0.66465
401	-0.09182
402	-1.0499
403	-1.5

## Sheet: Fig. 1cb
Figure 1C 15N R1, R2 relaxation data from PEX13-SH3-CTR
Residue	R1 (Hz)	Error R1	R2 (Hz)	Error R2		R2/R1	Error (R2/R1)	R1R2	Error (R1R2)
260
261
262
263	1.1186	0.0173	4.80125	0.15364		4.2922	0.152551	5.37068	0.190881
264	1.05958	0.01856	7.3487	0.1242		6.93548	0.168814	7.78654	0.189529
265	1.2756	0.02122	5.25504	0.29387		4.11966	0.240355	6.70333	0.391095
266	0.8004	0.02849	18.7843	0.29413		23.4686	0.912615	15.035	0.584658
267	0.73773	0.00824	26.9475	0.5073		36.5276	0.799575	19.88	0.435165
268	0.72478	0.00856	27.8903	0.36037		38.481	0.673626	20.2143	0.35386
269	0.68943	0.00682	27.1926	0.73756		39.4422	1.13874	18.7474	0.541259
270	0.69617	0.01155	27.9223	0.67722		40.1084	1.1786	19.4386	0.571211
271	0.68157	0.00389	27.8718	0.22533		40.8935	0.404689	18.9966	0.187993
272	0.63756	0.01819	26.4146	0.21312		41.4307	1.2284	16.8409	0.499324
273	0.65862	0.00965	24.5445	0.57104		37.2666	1.02463	16.1655	0.444466
274	0.64051	0.01009	28.6985	0.39145		44.8057	0.933649	18.3817	0.383032
275	0.62941	0.02297	26.2871	0.4933		41.7647	1.71388	16.5454	0.678966
276	0.69482	0.01426	29.4982	0.90608		42.4544	1.56835	20.4959	0.757159
277	0.69941	0.0138	24.9731	0.53568		35.706	1.04065	17.4665	0.509057
278	0.63351	0.01388	24.0986	0.42456		38.0398	1.06946	15.2667	0.429213
279	0.69417	0.01203	27.3601	0.52384		39.4141	1.01785	18.9925	0.490473
280	0.692	0.01763	25.7018	0.76779		37.1413	1.45822	17.7856	0.698291
281	0.63732	0.01342	24.4019	0.17139		38.2883	0.849901	15.5518	0.34521
282	0.58976	0.00629	22.4782	0.21595		38.1142	0.547102	13.2568	0.190291
283	0.62139	0.01912	29.4918	0.65383		47.4611	1.79994	18.3259	0.695005
284	0.64554	0.01676	26.9996	0.48705		41.8248	1.32227	17.4293	0.551019
285	0.61223	0.01211	24.9184	0.43256		40.701	1.07113	15.2558	0.401489
286	0.6827	0.02696	23.1583	0.29305		33.9217	1.40667	15.8102	0.655619
287	0.74642	0.00747	20.3013	0.30284		27.1982	0.48857	15.1533	0.272203
288	0.59657	0.02236	23.9743	0.33479		40.1869	1.60739	14.3023	0.572063
289	0.70833	0.00647	25.1661	0.26773		35.5288	0.498178	17.8259	0.249951
290	0.64851	0.00758	23.9601	0.29913		36.9464	0.631859	15.5384	0.265738
291	0.66233	0.01431	24.6637	0.44789		37.2377	1.05099	16.3355	0.461049
292	0.58286	0.00704	21.4629	0.23015		36.8235	0.594757	12.5099	0.202054
293	0.63128	0.00992	28.6121	0.35683		45.3239	0.909269	18.0622	0.362357
294	0.64204	0.02344	26.7992	0.50652		41.7407	1.716	17.2062	0.707362
295	0.64142	0.00955	23.9951	0.41977		37.4094	0.859372	15.391	0.353562
296	0.63757	0.01449	23.1634	0.39715		36.3308	1.0343	14.7683	0.420439
297	0.72081	0.00803	22.6596	0.63763		31.4363	0.951402	16.3333	0.494317
298	0.6172	0.01545	23.2441	0.32073		37.6606	1.07647	14.3463	0.410067
299	0.64916	0.01893	21.6275	0.36687		33.3161	1.12394	14.0397	0.47364
300	0.60137	0.00833	24.0088	0.41982		39.9235	0.890602	14.4382	0.322082
301	0.61299	0.02261	24.09	0.42326		39.2991	1.60559	14.7669	0.603313
302
303
304	0.69009	0.01694	26.5786	0.47197		38.5146	1.16688	18.3416	0.555696
305	0.72453	0.01357	29.0349	0.47434		40.0741	0.995972	21.0366	0.522829
306	0.71131	0.00963	25.0001	0.18492		35.1465	0.542215	17.7828	0.27434
307	0.66879	0.0168	23.5591	0.46695		35.2265	1.12717	15.7561	0.504161
308
309	0.64695	0.02184	23.2063	0.86427		35.8703	1.80305	15.0133	0.754658
310	0.79849	0.0057	16.9361	0.15884		21.2102	0.249992	13.5233	0.159391
311	0.77245	0.01887	22.0887	0.27495		28.5956	0.784012	17.0624	0.467804
312	0.60557	0.07646	21.5188	1.96839		35.5347	5.54037	13.0311	2.03174
313	0.72602	0.01055	25.6352	0.25901		35.3092	0.624926	18.6117	0.329402
314	0.59162	0.0178	22.6322	0.66941		38.2547	1.614	13.3897	0.564921
315	0.62827	0.02504	23.0634	1.12638		36.7094	2.31405	14.4901	0.913408
316	0.68258	0.02697	26.8645	0.85375		39.3573	1.99567	18.3372	0.929813
317	0.59815	0.00824	22.4622	0.43877		37.5528	0.897613	13.4358	0.321151
318	0.6271	0.02264	25.5732	0.79266		40.7801	1.94044	16.0369	0.763086
319	0.63226	0.01333	26.6949	0.351		42.2214	1.04908	16.8781	0.419373
320	0.68807	0.01194	26.7595	0.62152		38.8907	1.12755	18.4124	0.533826
321	0.68055	0.00843	24.8971	0.39097		36.5839	0.73171	16.9437	0.33889
322	0.61602	0.01453	22.6264	0.4662		36.73	1.15034	13.9383	0.436533
323	0.72784	0.01497	25.9079	0.35324		35.5956	0.878374	18.8568	0.46532
324	0.6818	0.01295	26.6441	0.53377		39.079	1.07882	18.1659	0.501492
325	0.66808	0.01637	25.3189	0.41746		37.8981	1.11928	16.9151	0.499569
326	0.63039	0.02134	22.5766	0.27524		35.8138	1.28859	14.2321	0.512076
327
328	0.67335	0.01345	28.0101	0.51925		41.5982	1.13361	18.8606	0.513981
329	0.69823	0.01758	26.2871	0.53812		37.6483	1.22168	18.3545	0.595598
330	0.68731	0.01517	25.3171	0.60495		36.835	1.1982	17.4007	0.566023
331	0.69881	0.01143	27.0842	0.53589		38.7576	0.994961	18.9267	0.485875
332	0.66443	0.02445	23.3179	0.21292		35.0946	1.33059	15.4931	0.587413
333	0.64185	0.01545	24.3879	0.54827		37.9962	1.25147	15.6534	0.515569
334	0.6818	0.02498	29.9542	1.0244		43.9341	2.20194	20.4228	1.02357
335	0.56231	0.02595	22.6972	0.44292		40.3642	2.02246	12.7629	0.639486
336	0.80501	0.06568	26.9404	1.35783		33.4659	3.20942	21.6873	2.07984
337	0.6707	0.02571	42.325	2.14043		63.1057	4.00454	28.3874	1.8014
338	0.68869	0.01056	27.8198	0.55534		40.3952	1.0168	19.1592	0.482264
339	0.67617	0.02237	25.1292	0.71086		37.1641	1.6177	16.9916	0.739621
340
341	0.85146	0.01582	29.595	0.41967		34.758	0.812397	25.199	0.588975
342	0.95889	0.04175	16.1622	0.76483		16.8551	1.08386	15.4978	0.996581
343	1.04418	0.01753	13.7822	0.12612		13.199	0.25237	14.3911	0.275162
344	1.08467	0.01984	12.3215	0.32323		11.3597	0.363286	13.3647	0.427409
345
346
347
348	1.22357	0.01633	7.41118	0.08065		6.05701	0.104304	9.0681	0.156157
349
350
351
352
353
354
355
356
357
358
359	1.15016	0.01209	6.56452	0.13088		5.70748	0.12864	7.55025	0.170173
360	1.27653	0.02037	7.34197	0.11196		5.75151	0.126948	9.37224	0.206865
361	1.19964	0.02213	6.45924	0.1798		5.38432	0.179803	7.74876	0.258761
362	1.21626	0.02097	7.01875	0.44855		5.77076	0.38198	8.53662	0.565059
363	1.30362	0.19704	5.01109	0.80347		3.84398	0.847022	6.53256	1.43945
364	1.28904	0.02698	5.42612	0.37313		4.20943	0.302575	6.99449	0.502766
365	1.22676	0.01881	7.39086	0.14359		6.0247	0.14911	9.06681	0.224402
366	1.19292	0.01941	6.53371	0.08403		5.47707	0.113595	7.79419	0.161652
367	1.21282	0.01036	7.80647	0.07776		6.43663	0.0844617	9.46784	0.124237
368	1.13425	0.01713	7.7481	0.10442		6.83103	0.138269	8.78828	0.177886
369	1.09043	0.0203	10.1468	0.07195		9.30532	0.185373	11.0644	0.220416
370	1.13709	0.02141	10.913	0.13834		9.59728	0.217843	12.409	0.281666
371	1.1249	0.01949	15.1151	0.14567		13.4368	0.266398	17.003	0.3371
372	1.01268	0.02237	15.7849	0.14286		15.5873	0.3721	15.9851	0.381596
373	1.01944	0.02671	19.9166	0.23479		19.5368	0.561304	20.3038	0.58334
374	0.99525	0.02307	21.1736	1.11418		21.2746	1.2233	21.073	1.21171
375	0.96466	0.01836	46.9023	2.50068		48.6206	2.75251	45.2448	2.5614
376	0.86578	0.01288	24.1186	0.26168		27.8576	0.512939	20.8814	0.384487
377	0.83155	0.0104	41.0864	0.49078		49.4094	0.854517	34.1654	0.590877
378
379	0.75085	0.05261	22.3003	2.2042		29.7001	3.59838	16.7442	2.02868
380	0.89666	0.01741	17.3808	0.35881		19.3839	0.549348	15.5847	0.441675
381	0.90811	0.04607	46.237	2.37556		50.9156	3.67631	41.9883	3.03172
382	0.86043	0.02358	6.59083	1.37667		7.65993	1.61369	5.67095	1.19468
383	0.92413	0.03015	15.7711	0.42677		17.0659	0.723373	14.5745	0.617772
384	1.1211	0.01618	7.87989	0.10693		7.02871	0.139239	8.83414	0.175004
385
386	1.18837	0.0308	6.22143	0.25109		5.23526	0.251106	7.39336	0.354617
387	1.28179	0.01709	5.17829	0.18078		4.03989	0.150973	6.63748	0.248046
388
389	1.30668	0.01775	4.91665	0.13781		3.7627	0.117199	6.42449	0.200107
390	1.27679	0.02722	5.31943	0.11564		4.16625	0.126855	6.7918	0.206798
391
392	1.29079	0.02537	4.67155	0.13517		3.61914	0.126594	6.02999	0.210922
393	1.22822	0.01798	5.5466	0.04218		4.51597	0.0744975	6.81245	0.112381
394	1.35552	0.02643	4.08375	0.09031		3.01268	0.0888217	5.5356	0.163204
395	1.32993	0.01798	4.18566	0.11013		3.14728	0.0931009	5.56663	0.164669
396	1.30648	0.01945	4.1282	0.1185		3.15979	0.102175	5.39341	0.174401
397	1.34441	0.01267	3.74872	0.04981		2.78838	0.0454228	5.03982	0.0820988
398	1.27714	0.01716	3.25665	0.11926		2.54996	0.0994676	4.1592	0.16224
399	1.4182	0.02195	3.78364	0.08291		2.66792	0.0715737	5.36596	0.143956
400	1.33827	0.02784	3.15132	0.1311		2.35477	0.109527	4.21732	0.19616
401	1.1267	0.014	3.92731	0.08868		3.48567	0.0898378	4.4249	0.114045
402	1.11381	0.02544	2.9051	0.07484		2.60825	0.0897993	3.23573	0.111403
403	0.8602	0.00262	1.37789	0.03774		1.60183	0.044144	1.18526	0.0326641

## Sheet: Fig. 2d
Figure 2D	SEC-SLS PEX13 SH3-CTR
Run1				Run2				Run3
Retention volume	Molecular weight - Extrapolation			Retention volume	Molecular weight - Extrapolation			Retention volume	Molecular weight - Extrapolation												PEX13 SH3-CTR	MW (kDa)	RV (ml)
mL	Da	MW in kDa		mL	Da	MW in kDa		mL	Da	MW in kDa											1	15.65	12.85
12.4173	10905.1	10.9051		12.5387	13450.4	13.4504		12.4173	13972.9	13.9729			Run1								2	15.54	12.87
12.4187	10921.1	10.9211		12.54	13461.9	13.4619		12.4187	13979.7	13.9797											3	15.72	12.85
12.42	10937.2	10.9372		12.5413	13473.4	13.4734		12.42	13986.6	13.9866											average	15.6367	12.8567
12.4213	10953.3	10.9533		12.5427	13485	13.485		12.4213	13993.5	13.9935											sd	0.0644444	0.00888889
12.4227	10969.5	10.9695		12.544	10630	10.63		12.4227	14000.4	14.0004
12.424	10985.7	10.9857		12.5453	10509.6	10.5096		12.424	14007.3	14.0073
12.4253	11001.9	11.0019		12.5467	10472.7	10.4727		12.4253	14014.1	14.0141
12.4267	11018.1	11.0181		12.548	10421.3	10.4213		12.4267	14021	14.021
12.428	11034.3	11.0343		12.5493	10378.8	10.3788		12.428	14027.9	14.0279
12.4293	11050.6	11.0506		12.5507	10426.9	10.4269		12.4293	14034.8	14.0348
12.4307	11066.9	11.0669		12.552	10711.3	10.7113		12.4307	14041.7	14.0417
12.432	11083.2	11.0832		12.5533	11056.1	11.0561		12.432	14048.6	14.0486
12.4333	11099.5	11.0995		12.5547	11458.2	11.4582		12.4333	14055.5	14.0555
12.4347	11115.9	11.1159		12.556	11862.7	11.8627		12.4347	14062.4	14.0624
12.436	11132.3	11.1323		12.5573	12196.9	12.1969		12.436	14069.3	14.0693
12.4373	11148.7	11.1487		12.5587	12378.8	12.3788		12.4373	14076.3	14.0763
12.4387	11165.1	11.1651		12.56	12501.4	12.5014		12.4387	14083.2	14.0832
12.44	11181.6	11.1816		12.5613	12635.1	12.6351		12.44	14090.1	14.0901
12.4413	11198	11.198		12.5627	12790.1	12.7901		12.4413	14097	14.097
12.4427	11214.6	11.2146		12.564	12897.6	12.8976		12.4427	14104	14.104
12.444	11231.1	11.2311		12.5653	12958.8	12.9588		12.444	14110.9	14.1109
12.4453	11247.6	11.2476		12.5667	13015.9	13.0159		12.4453	14117.8	14.1178
12.4467	11264.2	11.2642		12.568	13090.7	13.0907		12.4467	14124.8	14.1248
12.448	11280.8	11.2808		12.5693	13202.3	13.2023		12.448	14131.7	14.1317
12.4493	11297.5	11.2975		12.5707	13387.9	13.3879		12.4493	14138.7	14.1387
12.4507	11314.1	11.3141		12.572	13584.3	13.5843		12.4507	14145.6	14.1456
12.452	11330.8	11.3308		12.5733	13726.5	13.7265		12.452	14152.6	14.1526
12.4533	11347.5	11.3475		12.5747	13816.3	13.8163		12.4533	14159.5	14.1595
12.4547	11364.2	11.3642		12.576	13827.5	13.8275		12.4547	14166.5	14.1665
12.456	11381	11.381		12.5773	13754.7	13.7547		12.456	14173.4	14.1734
12.4573	11397.7	11.3977		12.5787	13705.9	13.7059		12.4573	14180.4	14.1804
12.4587	11414.5	11.4145		12.58	13693.2	13.6932		12.4587	14187.4	14.1874
12.46	11431.4	11.4314		12.5813	13664.7	13.6647		12.46	14194.3	14.1943
12.4613	11448.2	11.4482		12.5827	13606.5	13.6065		12.4613	14201.3	14.2013
12.4627	11465.1	11.4651		12.584	13542.3	13.5423		12.4627	14208.3	14.2083
12.464	11482	11.482		12.5853	13495.5	13.4955		12.464	14215.3	14.2153
12.4653	11498.9	11.4989		12.5867	13524.1	13.5241		12.4653	14222.3	14.2223
12.4667	11515.9	11.5159		12.588	13576.1	13.5761		12.4667	14229.3	14.2293
12.468	11532.8	11.5328		12.5893	13635.3	13.6353		12.468	14236.3	14.2363
12.4693	11549.8	11.5498		12.5907	13742	13.742		12.4693	14243.3	14.2433
12.4707	11566.9	11.5669		12.592	13821.1	13.8211		12.4707	14250.3	14.2503
12.472	11583.9	11.5839		12.5933	13839.1	13.8391		12.472	14257.3	14.2573
12.4733	11601	11.601		12.5947	13832.6	13.8326		12.4733	14264.3	14.2643
12.4747	11618.1	11.6181		12.596	13830.2	13.8302		12.4747	14271.3	14.2713
12.476	11635.2	11.6352		12.5973	13780.3	13.7803		12.476	14278.3	14.2783
12.4773	11652.4	11.6524		12.5987	13697	13.697		12.4773	14285.3	14.2853
12.4787	11669.5	11.6695		12.6	13596.1	13.5961		12.4787	14292.3	14.2923
12.48	11686.7	11.6867		12.6013	13523.4	13.5234		12.48	14299.4	14.2994
12.4813	11704	11.704		12.6027	13517.8	13.5178		12.4813	14306.4	14.3064
12.4827	11721.2	11.7212		12.604	13574.2	13.5742		12.4827	14313.4	14.3134
12.484	11738.5	11.7385		12.6053	13666	13.666		12.484	14320.5	14.3205
12.4853	11755.8	11.7558		12.6067	13786	13.786		12.4853	14327.5	14.3275
12.4867	11773.1	11.7731		12.608	13962	13.962		12.4867	14334.5	14.3345
12.488	11790.5	11.7905		12.6093	14150.7	14.1507		12.488	14341.6	14.3416
12.4893	11807.9	11.8079		12.6107	14345.6	14.3456		12.4893	14348.6	14.3486
12.4907	11825.3	11.8253		12.612	14525.8	14.5258		12.4907	14355.7	14.3557
12.492	11842.7	11.8427		12.6133	14671.5	14.6715		12.492	14362.8	14.3628
12.4933	11860.2	11.8602		12.6147	14755.6	14.7556		12.4933	14369.8	14.3698
12.4947	11877.6	11.8776		12.616	14804.2	14.8042		12.4947	14376.9	14.3769
12.496	11895.1	11.8951		12.6173	14826	14.826		12.496	14383.9	14.3839
12.4973	11912.7	11.9127		12.6187	14842.2	14.8422		12.4973	14391	14.391
12.4987	11930.2	11.9302		12.62	14863.7	14.8637		12.4987	14398.1	14.3981
12.5	11947.8	11.9478		12.6213	14861.3	14.8613		12.5	14405.2	14.4052
12.5013	11965.4	11.9654		12.6227	14822.3	14.8223		12.5013	14412.2	14.4122
12.5027	11983.1	11.9831		12.624	14798.6	14.7986		12.5027	14419.3	14.4193
12.504	12000.7	12.0007		12.6253	14796	14.796		12.504	14426.4	14.4264
12.5053	12018.4	12.0184		12.6267	14822.2	14.8222		12.5053	14433.5	14.4335
12.5067	12036.1	12.0361		12.628	14873.1	14.8731		12.5067	14440.6	14.4406
12.508	12053.9	12.0539		12.6293	14925.1	14.9251		12.508	14447.7	14.4477
12.5093	10745.7	10.7457		12.6307	14932.7	14.9327		12.5093	14454.8	14.4548
12.5107	10835.7	10.8357		12.632	14910.7	14.9107		12.5107	14461.9	14.4619
12.512	10404.8	10.4048		12.6333	14871.2	14.8712		12.512	14469	14.469
12.5133	10330.9	10.3309		12.6347	14827.3	14.8273		12.5133	9853.13	9.85313
12.5147	10289	10.289		12.636	14793.4	14.7934		12.5147	10460.5	10.4605
12.516	10090.4	10.0904		12.6373	14782.8	14.7828		12.516	11068.9	11.0689
12.5173	9916.64	9.91664		12.6387	14794.8	14.7948		12.5173	11757.6	11.7576
12.5187	9514.29	9.51429		12.64	14818.4	14.8184		12.5187	12163.3	12.1633
12.52	9552.85	9.55285		12.6413	14849	14.849		12.52	11945.7	11.9457
12.5213	9939.89	9.93989		12.6427	14886.1	14.8861		12.5213	11541.5	11.5415
12.5227	10340.3	10.3403		12.644	14941.2	14.9412		12.5227	10986.2	10.9862
12.524	10739.9	10.7399		12.6453	14996.2	14.9962		12.524	10693.5	10.6935
12.5253	11427.4	11.4274		12.6467	15065.3	15.0653		12.5253	10715.3	10.7153
12.5267	11922.4	11.9224		12.648	15156.6	15.1566		12.5267	10972	10.972
12.528	12149.5	12.1495		12.6493	15318.3	15.3183		12.528	11461.1	11.4611
12.5293	12325.6	12.3256		12.6507	15575.6	15.5756		12.5293	12135.1	12.1351
12.5307	12396.7	12.3967		12.652	15828.7	15.8287		12.5307	12732.9	12.7329
12.532	11949.5	11.9495		12.6533	16082.1	16.0821		12.532	13161.8	13.1618
12.5333	11290.7	11.2907		12.6547	16308.7	16.3087		12.5333	13502.3	13.5023
12.5347	10579	10.579		12.656	16471.2	16.4712		12.5347	13739	13.739
12.536	9943.7	9.9437		12.6573	16537.7	16.5377		12.536	14056.1	14.0561
12.5373	9438.49	9.43849		12.6587	16605.6	16.6056		12.5373	14492.2	14.4922
12.5387	9305.56	9.30556		12.66	16658.1	16.6581		12.5387	14979.4	14.9794
12.54	9344.82	9.34482		12.6613	16690.9	16.6909		12.54	15420.6	15.4206
12.5413	9520.2	9.5202		12.6627	16681.7	16.6817		12.5413	15756.1	15.7561
12.5427	9776.98	9.77698		12.664	16558	16.558		12.5427	16007.7	16.0077
12.544	9837.41	9.83741		12.6653	16392.4	16.3924		12.544	16149.5	16.1495
12.5453	10035.7	10.0357		12.6667	16188.4	16.1884		12.5453	16298.1	16.2981
12.5467	10359.9	10.3599		12.668	15973	15.973		12.5467	16499.4	16.4994
12.548	10656.5	10.6565		12.6693	15778.7	15.7787		12.548	16778.2	16.7782
12.5493	10904.5	10.9045		12.6707	15666.1	15.6661		12.5493	17073.6	17.0736
12.5507	11266	11.266		12.672	15585.6	15.5856		12.5507	17242	17.242
12.552	11492	11.492		12.6733	15525.2	15.5252		12.552	17220.6	17.2206
12.5533	11588.7	11.5887		12.6747	15473.5	15.4735		12.5533	17025.7	17.0257
12.5547	11689.2	11.6892		12.676	15384.7	15.3847		12.5547	16666.2	16.6662
12.556	11763.4	11.7634		12.6773	15249.7	15.2497		12.556	16226.2	16.2262
12.5573	11769	11.769		12.6787	15125.6	15.1256		12.5573	15811.9	15.8119
12.5587	11788.7	11.7887		12.68	15011	15.011		12.5587	15467.2	15.4672
12.56	11828.3	11.8283		12.6813	14926.6	14.9266		12.56	15227.9	15.2279
12.5613	11919	11.919		12.6827	14900	14.9		12.5613	15085.3	15.0853
12.5627	12079.9	12.0799		12.684	14937.6	14.9376		12.5627	14921.4	14.9214
12.564	12317.2	12.3172		12.6853	14982.3	14.9823		12.564	14916.5	14.9165
12.5653	12599.2	12.5992		12.6867	15065.9	15.0659		12.5653	15203.4	15.2034
12.5667	12913.6	12.9136		12.688	15162.7	15.1627		12.5667	15607	15.607
12.568	13169.6	13.1696		12.6893	15283	15.283		12.568	16035.5	16.0355
12.5693	13385.7	13.3857		12.6907	15465.9	15.4659		12.5693	16467.3	16.4673
12.5707	13680.6	13.6806		12.692	15620.9	15.6209		12.5707	16888.5	16.8885
12.572	13981.8	13.9818		12.6933	15738.6	15.7386		12.572	17095	17.095
12.5733	14222.1	14.2221		12.6947	15839.9	15.8399		12.5733	17188.8	17.1888
12.5747	14420.8	14.4208		12.696	15917.2	15.9172		12.5747	17265.5	17.2655
12.576	14547.8	14.5478		12.6973	15932.8	15.9328		12.576	17421.9	17.4219
12.5773	14569.4	14.5694		12.6987	15951.4	15.9514		12.5773	17520.3	17.5203
12.5787	14483	14.483		12.7	15926.3	15.9263		12.5787	17378.6	17.3786
12.58	14327.9	14.3279		12.7013	15888.1	15.8881		12.58	17052.2	17.0522
12.5813	14135.4	14.1354		12.7027	15851.6	15.8516		12.5813	16690.7	16.6907
12.5827	13982.8	13.9828		12.704	15806.4	15.8064		12.5827	16292.2	16.2922
12.584	13831.6	13.8316		12.7053	15766.9	15.7669		12.584	15846.8	15.8468
12.5853	13735.6	13.7356		12.7067	15759.2	15.7592		12.5853	15580.1	15.5801
12.5867	13686.7	13.6867		12.708	15756.6	15.7566		12.5867	15473.9	15.4739
12.588	13660	13.66		12.7093	15742.8	15.7428		12.588	15388.9	15.3889
12.5893	13631.9	13.6319		12.7107	15732.5	15.7325		12.5893	15305	15.305
12.5907	13607	13.607		12.712	15715	15.715		12.5907	15147	15.147
12.592	13565	13.565		12.7133	15665.9	15.6659		12.592	14865.4	14.8654
12.5933	13540.9	13.5409		12.7147	15592.7	15.5927		12.5933	14572.6	14.5726
12.5947	13562.2	13.5622		12.716	15504	15.504		12.5947	14352.1	14.3521
12.596	13593.4	13.5934		12.7173	15422.8	15.4228		12.596	14163.9	14.1639
12.5973	13639.5	13.6395		12.7187	15372.3	15.3723		12.5973	14038.6	14.0386
12.5987	13705.7	13.7057		12.72	15364.9	15.3649		12.5987	14025.7	14.0257
12.6	13802.6	13.8026		12.7213	15385.5	15.3855		12.6	14047.9	14.0479
12.6013	13901.4	13.9014		12.7227	15425.5	15.4255		12.6013	14046.9	14.0469
12.6027	14031.1	14.0311		12.724	15463.2	15.4632		12.6027	14028.7	14.0287
12.604	14178.5	14.1785		12.7253	15485.7	15.4857		12.604	14064.6	14.0646
12.6053	14337.5	14.3375		12.7267	15536	15.536		12.6053	14272.1	14.2721
12.6067	14499.7	14.4997		12.728	15592.2	15.5922		12.6067	14588.4	14.5884
12.608	14679	14.679		12.7293	15643.3	15.6433		12.608	14911.4	14.9114
12.6093	14825.2	14.8252		12.7307	15689.7	15.6897		12.6093	15219.4	15.2194
12.6107	14938.5	14.9385		12.732	15723	15.723		12.6107	15522.2	15.5222
12.612	15033.4	15.0334		12.7333	15721	15.721		12.612	15690.7	15.6907
12.6133	15090.4	15.0904		12.7347	15707.7	15.7077		12.6133	15733.9	15.7339
12.6147	15098.5	15.0985		12.736	15696.2	15.6962		12.6147	15732.3	15.7323
12.616	15096.9	15.0969		12.7373	15685.1	15.6851		12.616	15731	15.731
12.6173	15089.6	15.0896		12.7387	15683.3	15.6833		12.6173	15687.3	15.6873
12.6187	15078.9	15.0789		12.74	15691.3	15.6913		12.6187	15604.6	15.6046
12.62	15066.7	15.0667		12.7413	15710.3	15.7103		12.62	15520.3	15.5203
12.6213	15048.1	15.0481		12.7427	15737.5	15.7375		12.6213	15442	15.442
12.6227	15041	15.041		12.744	15766.8	15.7668		12.6227	15366.7	15.3667
12.624	15052.7	15.0527		12.7453	15797.7	15.7977		12.624	15301	15.301
12.6253	15065.2	15.0652		12.7467	15828.3	15.8283		12.6253	15260.7	15.2607
12.6267	15070.4	15.0704		12.748	15849.1	15.8491		12.6267	15236.3	15.2363
12.628	15085.7	15.0857		12.7493	15860.6	15.8606		12.628	15218.1	15.2181
12.6293	15097.9	15.0979		12.7507	15873.5	15.8735		12.6293	15180.6	15.1806
12.6307	15103.1	15.1031		12.752	15885.1	15.8851		12.6307	15144	15.144
12.632	15123.1	15.1231		12.7533	15889.6	15.8896		12.632	15103.5	15.1035
12.6333	15163.8	15.1638		12.7547	15892.3	15.8923		12.6333	15067	15.067
12.6347	15207.3	15.2073		12.756	15893.9	15.8939		12.6347	15027.2	15.0272
12.636	15251	15.251		12.7573	15895.8	15.8958		12.636	15002.9	15.0029
12.6373	15321.8	15.3218		12.7587	15901.8	15.9018		12.6373	14996.8	14.9968
12.6387	15466.7	15.4667		12.76	15910.9	15.9109		12.6387	14999.2	14.9992
12.64	15625.6	15.6256		12.7613	15918.9	15.9189		12.64	15006.9	15.0069
12.6413	15789.7	15.7897		12.7627	15927.4	15.9274		12.6413	15027	15.027
12.6427	15958.6	15.9586		12.764	15939.6	15.9396		12.6427	15066.4	15.0664
12.644	16102.9	16.1029		12.7653	15949.7	15.9497		12.644	15124	15.124
12.6453	16173.7	16.1737		12.7667	15957.7	15.9577		12.6453	15202.3	15.2023
12.6467	16211.3	16.2113		12.768	15969.2	15.9692		12.6467	15292.4	15.2924
12.648	16237	16.237		12.7693	15987.5	15.9875		12.648	15378.1	15.3781
12.6493	16258.8	16.2588		12.7707	16005.5	16.0055		12.6493	15449.4	15.4494
12.6507	16240	16.24		12.772	16019.9	16.0199		12.6507	15500.6	15.5006
12.652	16144.7	16.1447		12.7733	16034.2	16.0342		12.652	15531.4	15.5314
12.6533	16043.1	16.0431		12.7747	16047	16.047		12.6533	15559.9	15.5599
12.6547	15948.3	15.9483		12.776	16051.1	16.0511		12.6547	15599.3	15.5993
12.656	15848.9	15.8489		12.7773	16037	16.037		12.656	15646.1	15.6461
12.6573	15777.5	15.7775		12.7787	16014.5	16.0145		12.6573	15687.5	15.6875
12.6587	15768	15.768		12.78	15987.5	15.9875		12.6587	15725.1	15.7251
12.66	15775.4	15.7754		12.7813	15958	15.958		12.66	15747	15.747
12.6613	15795.2	15.7952		12.7827	15926.2	15.9262		12.6613	15762.4	15.7624
12.6627	15826.1	15.8261		12.784	15900.7	15.9007		12.6627	15776.6	15.7766
12.664	15838.9	15.8389		12.7853	15878.4	15.8784		12.664	15799.9	15.7999
12.6653	15790.9	15.7909		12.7867	15857	15.857		12.6653	15837.9	15.8379
12.6667	15729	15.729		12.788	15835.4	15.8354		12.6667	15880.4	15.8804
12.668	15646	15.646		12.7893	15821.5	15.8215		12.668	15916.2	15.9162
12.6693	15555	15.555		12.7907	15809.4	15.8094		12.6693	15939.5	15.9395
12.6707	15483.5	15.4835		12.792	15802.4	15.8024		12.6707	15951.2	15.9512
12.672	15454.8	15.4548		12.7933	15808.4	15.8084		12.672	15952.4	15.9524
12.6733	15433.2	15.4332		12.7947	15824	15.824		12.6733	15950.3	15.9503
12.6747	15413.5	15.4135		12.796	15837.4	15.8374		12.6747	15951.7	15.9517
12.676	15432.6	15.4326		12.7973	15854.2	15.8542		12.676	15958.1	15.9581
12.6773	15522.2	15.5222		12.7987	15876.3	15.8763		12.6773	15961.8	15.9618
12.6787	15670.8	15.6708		12.8	15894	15.894		12.6787	15953.7	15.9537
12.68	15818	15.818		12.8013	15908.5	15.9085		12.68	15934	15.934
12.6813	15954.9	15.9549		12.8027	15922.6	15.9226		12.6813	15903.7	15.9037
12.6827	16060.8	16.0608		12.804	15943.6	15.9436		12.6827	15866.5	15.8665
12.684	16103.2	16.1032		12.8053	15966	15.966		12.684	15831.2	15.8312
12.6853	16105.1	16.1051		12.8067	15980.5	15.9805		12.6853	15806.8	15.8068
12.6867	16108.4	16.1084		12.808	15988.5	15.9885		12.6867	15793	15.793
12.688	16119.6	16.1196		12.8093	15996.2	15.9962		12.688	15787.7	15.7877
12.6893	16094.2	16.0942		12.8107	16006.1	16.0061		12.6893	15784.1	15.7841
12.6907	16018	16.018		12.812	16040.9	16.0409		12.6907	15776.8	15.7768
12.692	15941	15.941		12.8133	16085.3	16.0853		12.692	15766.8	15.7668
12.6933	15876.9	15.8769		12.8147	16126	16.126		12.6933	15762.2	15.7622
12.6947	15835.1	15.8351		12.816	16163.1	16.1631		12.6947	15760	15.76
12.696	15839.1	15.8391		12.8173	16186.4	16.1864		12.696	15763.3	15.7633
12.6973	15898.9	15.8989		12.8187	16178.8	16.1788		12.6973	15776.4	15.7764
12.6987	15963.1	15.9631		12.82	16155.5	16.1555		12.6987	15792.7	15.7927
12.7	16017.6	16.0176		12.8213	16136.9	16.1369		12.7	15805.2	15.8052
12.7013	16063	16.063		12.8227	16121.3	16.1213		12.7013	15812.5	15.8125
12.7027	16059	16.059		12.824	16113.3	16.1133		12.7027	15819.9	15.8199
12.704	16008.4	16.0084		12.8253	16105.6	16.1056		12.704	15823	15.823
12.7053	15952	15.952		12.8267	16094.6	16.0946		12.7053	15825.3	15.8253
12.7067	15898.3	15.8983		12.828	16085.8	16.0858		12.7067	15827.1	15.8271
12.708	15839.4	15.8394		12.8293	16082.1	16.0821		12.708	15832	15.832
12.7093	15804.5	15.8045		12.8307	16077.8	16.0778		12.7093	15836.1	15.8361
12.7107	15821.9	15.8219		12.832	16081.3	16.0813		12.7107	15839.1	15.8391
12.712	15839.6	15.8396		12.8333	16103.8	16.1038		12.712	15842.5	15.8425
12.7133	15844.7	15.8447		12.8347	16133.7	16.1337		12.7133	15845.7	15.8457
12.7147	15842.8	15.8428		12.836	16161.4	16.1614		12.7147	15868.5	15.8685
12.716	15875.2	15.8752		12.8373	16163.4	16.1634		12.716	15890.8	15.8908
12.7173	15942.9	15.9429		12.8387	16124.5	16.1245		12.7173	15921.9	15.9219
12.7187	16012.6	16.0126		12.84	16077.4	16.0774		12.7187	15955.1	15.9551
12.72	16088.9	16.0889		12.8413	16028.9	16.0289		12.72	15992.9	15.9929
12.7213	16159.7	16.1597		12.8427	15981.2	15.9812		12.7213	16021	16.021
12.7227	16195.8	16.1958		12.844	15953.8	15.9538		12.7227	16054.5	16.0545
12.724	16171.8	16.1718		12.8453	15957.5	15.9575		12.724	16091.8	16.0918
12.7253	16130.8	16.1308		12.8467	15960.4	15.9604		12.7253	16130.6	16.1306
12.7267	16107.8	16.1078		12.848	15950.7	15.9507		12.7267	16143.7	16.1437
12.728	16104.2	16.1042		12.8493	15932.3	15.9323		12.728	16111.7	16.1117
12.7293	16099.7	16.0997		12.8507	15905.3	15.9053		12.7293	16074.5	16.0745
12.7307	16070.1	16.0701		12.852	15867.8	15.8678		12.7307	16033.6	16.0336
12.732	16039.8	16.0398		12.8533	15835.7	15.8357		12.732	15998.2	15.9982
12.7333	15999.3	15.9993		12.8547	15816.9	15.8169		12.7333	15984.1	15.9841
12.7347	15956.5	15.9565		12.856	15808	15.808		12.7347	16001.8	16.0018
12.736	15921.9	15.9219		12.8573	15806.9	15.8069		12.736	16020.3	16.0203
12.7373	15896.8	15.8968		12.8587	15815	15.815		12.7373	16035.8	16.0358
12.7387	15872.1	15.8721		12.86	15820.6	15.8206		12.7387	16035	16.035
12.74	15842.6	15.8426		12.8613	15823.8	15.8238		12.74	16028.9	16.0289
12.7413	15799.2	15.7992		12.8627	15837.3	15.8373		12.7413	16010.5	16.0105
12.7427	15748.6	15.7486		12.864	15872.8	15.8728		12.7427	15992.7	15.9927
12.744	15708.2	15.7082		12.8653	15916.4	15.9164		12.744	15965.1	15.9651
12.7453	15675.4	15.6754		12.8667	15955	15.955		12.7453	15931.6	15.9316
12.7467	15643.6	15.6436		12.868	15977.2	15.9772		12.7467	15885.8	15.8858
12.748	15632.1	15.6321		12.8693	15977	15.977		12.748	15844.2	15.8442
12.7493	15627.9	15.6279		12.8707	15953.2	15.9532		12.7493	15794.4	15.7944
12.7507	15642	15.642		12.872	15919.1	15.9191		12.7507	15741.3	15.7413
12.752	15670.2	15.6702		12.8733	15881.3	15.8813		12.752	15695.7	15.6957
12.7533	15691.1	15.6911		12.8747	15851.1	15.8511		12.7533	15682.9	15.6829
12.7547	15700.9	15.7009		12.876	15819.9	15.8199		12.7547	15706.4	15.7064
12.756	15727	15.727		12.8773	15802.7	15.8027		12.756	15741	15.741
12.7573	15782.2	15.7822		12.8787	15815.4	15.8154		12.7573	15786.7	15.7867
12.7587	15840	15.84		12.88	15830.7	15.8307		12.7587	15835	15.835
12.76	15903.5	15.9035		12.8813	15829.4	15.8294		12.76	15868.9	15.8689
12.7613	15958.8	15.9588		12.8827	15826.8	15.8268		12.7613	15879.3	15.8793
12.7627	15997.3	15.9973		12.884	15811	15.811		12.7627	15888.6	15.8886
12.764	16012.7	16.0127		12.8853	15767.6	15.7676		12.764	15900.3	15.9003
12.7653	16020.7	16.0207		12.8867	15722.6	15.7226		12.7653	15918.5	15.9185
12.7667	16028.3	16.0283		12.888	15687.3	15.6873		12.7667	15938.7	15.9387
12.768	16047.3	16.0473		12.8893	15647.3	15.6473		12.768	15957.3	15.9573
12.7693	16065.8	16.0658		12.8907	15604.6	15.6046		12.7693	15970.7	15.9707
12.7707	16077	16.077		12.892	15560.3	15.5603		12.7707	15981.9	15.9819
12.772	16086.1	16.0861		12.8933	15531	15.531		12.772	15990.2	15.9902
12.7733	16103	16.103		12.8947	15526	15.526		12.7733	15998.4	15.9984
12.7747	16123.3	16.1233		12.896	15542.1	15.5421		12.7747	16004.7	16.0047
12.776	16140.6	16.1406		12.8973	15571.4	15.5714		12.776	16012.4	16.0124
12.7773	16152.9	16.1529		12.8987	15611.4	15.6114		12.7773	16015.9	16.0159
12.7787	16168.9	16.1689		12.9	15651	15.651		12.7787	16012.4	16.0124
12.78	16190.5	16.1905		12.9013	15684.8	15.6848		12.78	15998.8	15.9988
12.7813	16202.2	16.2022		12.9027	15725	15.725		12.7813	15983.6	15.9836
12.7827	16209.9	16.2099		12.904	15756.1	15.7561		12.7827	15958.9	15.9589
12.784	16216.4	16.2164		12.9053	15766.9	15.7669		12.784	15930	15.93
12.7853	16216.7	16.2167		12.9067	15780.1	15.7801		12.7853	15899.6	15.8996
12.7867	16204	16.204		12.908	15794.7	15.7947		12.7867	15873.2	15.8732
12.788	16186.5	16.1865		12.9093	15796.1	15.7961		12.788	15847	15.847
12.7893	16172.3	16.1723		12.9107	15798.2	15.7982		12.7893	15828.3	15.8283
12.7907	16164	16.164		12.912	15817	15.817		12.7907	15818.3	15.8183
12.792	16153.4	16.1534		12.9133	15833.7	15.8337		12.792	15817.7	15.8177
12.7933	16141.4	16.1414		12.9147	15844.9	15.8449		12.7933	15819.7	15.8197
12.7947	16143.8	16.1438		12.916	15850.7	15.8507		12.7947	15822.3	15.8223
12.796	16149.5	16.1495		12.9173	15833.3	15.8333		12.796	15836.8	15.8368
12.7973	16147.6	16.1476		12.9187	15811.6	15.8116		12.7973	15850.7	15.8507
12.7987	16143.3	16.1433		12.92	15771.8	15.7718		12.7987	15862.1	15.8621
12.8	16128.9	16.1289		12.9213	15721.1	15.7211		12.8	15882	15.882
12.8013	16091.4	16.0914		12.9227	15675	15.675		12.8013	15910.4	15.9104
12.8027	16054.1	16.0541		12.924	15652.9	15.6529		12.8027	15932	15.932
12.804	16022	16.022		12.9253	15631.5	15.6315		12.804	15951.6	15.9516
12.8053	15983.4	15.9834		12.9267	15621.5	15.6215		12.8053	15967.8	15.9678
12.8067	15942.6	15.9426		12.928	15615.9	15.6159		12.8067	15977.9	15.9779
12.808	15909.4	15.9094		12.9293	15610.2	15.6102		12.808	15983	15.983
12.8093	15871.5	15.8715		12.9307	15597.7	15.5977		12.8093	15980	15.98
12.8107	15837.4	15.8374		12.932	15579.1	15.5791		12.8107	15977.6	15.9776
12.812	15821.6	15.8216		12.9333	15556.1	15.5561		12.812	15978.9	15.9789
12.8133	15838.3	15.8383		12.9347	15538.6	15.5386		12.8133	15978.1	15.9781
12.8147	15882.7	15.8827		12.936	15534.3	15.5343		12.8147	15972.3	15.9723
12.816	15934.5	15.9345		12.9373	15546.6	15.5466		12.816	15968.6	15.9686
12.8173	15974.7	15.9747		12.9387	15554.6	15.5546		12.8173	15963.8	15.9638
12.8187	16010.4	16.0104		12.94	15551.8	15.5518		12.8187	15957.7	15.9577
12.82	16036.4	16.0364		12.9413	15535.6	15.5356		12.82	15953	15.953
12.8213	16038	16.038		12.9427	15508.6	15.5086		12.8213	15949.9	15.9499
12.8227	16041.3	16.0413		12.944	15493	15.493		12.8227	15945.4	15.9454
12.824	16058.9	16.0589		12.9453	15487.3	15.4873		12.824	15945.3	15.9453
12.8253	16070.5	16.0705		12.9467	15492.8	15.4928		12.8253	15946.7	15.9467
12.8267	16054	16.054		12.948	15508	15.508		12.8267	15938.2	15.9382
12.828	16025	16.025		12.9493	15520.7	15.5207		12.828	15917.7	15.9177
12.8293	15987	15.987		12.9507	15509.4	15.5094		12.8293	15897.1	15.8971
12.8307	15945.5	15.9455		12.952	15495.5	15.4955		12.8307	15873.5	15.8735
12.832	15910	15.91		12.9533	15481.4	15.4814		12.832	15844.6	15.8446
12.8333	15895.6	15.8956		12.9547	15463.2	15.4632		12.8333	15824.4	15.8244
12.8347	15912	15.912		12.956	15443.8	15.4438		12.8347	15815.1	15.8151
12.836	15940.4	15.9404		12.9573	15428.9	15.4289		12.836	15814.6	15.8146
12.8373	15969.5	15.9695		12.9587	15412.8	15.4128		12.8373	15814.1	15.8141
12.8387	16000.4	16.0004		12.96	15397	15.397		12.8387	15814.1	15.8141
12.84	16021.3	16.0213		12.9613	15379	15.379		12.84	15812	15.812
12.8413	16029.7	16.0297		12.9627	15353.7	15.3537		12.8413	15813.5	15.8135
12.8427	16033.4	16.0334		12.964	15319.5	15.3195		12.8427	15813.9	15.8139
12.844	16038	16.038		12.9653	15295.6	15.2956		12.844	15814.7	15.8147
12.8453	16043	16.043		12.9667	15284.4	15.2844		12.8453	15816.2	15.8162
12.8467	16055.3	16.0553		12.968	15292.6	15.2926		12.8467	15819.6	15.8196
12.848	16058.4	16.0584		12.9693	15320.1	15.3201		12.848	15818.2	15.8182
12.8493	16050.3	16.0503		12.9707	15383.9	15.3839		12.8493	15808.7	15.8087
12.8507	16032.5	16.0325		12.972	15455.4	15.4554		12.8507	15791.8	15.7918
12.852	16008.7	16.0087		12.9733	15522.7	15.5227		12.852	15773.6	15.7736
12.8533	16003.3	16.0033		12.9747	15607.4	15.6074		12.8533	15756.6	15.7566
12.8547	16017.7	16.0177		12.976	15700.6	15.7006		12.8547	15748.2	15.7482
12.856	16041.2	16.0412		12.9773	15764.4	15.7644		12.856	15743.2	15.7432
12.8573	16072.3	16.0723		12.9787	15811.3	15.8113		12.8573	15741.9	15.7419
12.8587	16119.8	16.1198		12.98	15844.4	15.8444		12.8587	15745.7	15.7457
12.86	16157.9	16.1579		12.9813	15852.6	15.8526		12.86	15744.3	15.7443
12.8613	16167.1	16.1671		12.9827	15857	15.857		12.8613	15736	15.736
12.8627	16159.1	16.1591		12.984	15869.5	15.8695		12.8627	15731.9	15.7319
12.864	16139.5	16.1395		12.9853	15882.8	15.8828		12.864	15731.4	15.7314
12.8653	16093.7	16.0937		12.9867	15913.9	15.9139		12.8653	15727.9	15.7279
12.8667	16029.6	16.0296		12.988	15953.7	15.9537		12.8667	15727.3	15.7273
12.868	15969.7	15.9697		12.9893	15986.4	15.9864		12.868	15729.6	15.7296
12.8693	15922	15.922		12.9907	16017.2	16.0172		12.8693	15729	15.729
12.8707	15889.6	15.8896		12.992	16051.4	16.0514		12.8707	15726	15.726
12.872	15862.9	15.8629		12.9933	16073.4	16.0734		12.872	15718.4	15.7184
12.8733	15830.7	15.8307		12.9947	16084.2	16.0842		12.8733	15706.2	15.7062
12.8747	15813.2	15.8132		12.996	16070.7	16.0707		12.8747	15689.6	15.6896
12.876	15806.1	15.8061		12.9973	15986.9	15.9869		12.876	15668.5	15.6685
12.8773	15795.1	15.7951		12.9987	15874.4	15.8744		12.8773	15654.4	15.6544
12.8787	15798.4	15.7984		13	15748.4	15.7484		12.8787	15647.8	15.6478
12.88	15823.9	15.8239		13.0013	15578.3	15.5783		12.88	15645.4	15.6454
12.8813	15847.4	15.8474		13.0027	15398	15.398		12.8813	15642.4	15.6424
12.8827	15865.4	15.8654		13.004	15276.7	15.2767		12.8827	15642	15.642
12.884	15867	15.867		13.0053	15180.4	15.1804		12.884	15640.2	15.6402
12.8853	15835.8	15.8358		13.0067	15109.4	15.1094		12.8853	15637.5	15.6375
12.8867	15788.5	15.7885		13.008	15083.7	15.0837		12.8867	15638.4	15.6384
12.888	15741.6	15.7416		13.0093	15071.4	15.0714		12.888	15645.2	15.6452
12.8893	15703	15.703		13.0107	15058	15.058		12.8893	15657.3	15.6573
12.8907	15682.6	15.6826		13.012	15055	15.055		12.8907	15667.6	15.6676
12.892	15679.5	15.6795		13.0133	15037.9	15.0379		12.892	15676.8	15.6768
12.8933	15676.8	15.6768		13.0147	15015.8	15.0158		12.8933	15685.3	15.6853
12.8947	15669.4	15.6694		13.016	15003.8	15.0038		12.8947	15691.8	15.6918
12.896	15647.7	15.6477		13.0173	14993.7	14.9937		12.896	15696.3	15.6963
12.8973	15611.8	15.6118		13.0187	14972.7	14.9727		12.8973	15696.9	15.6969
12.8987	15583.3	15.5833		13.02	14947	14.947		12.8987	15696.5	15.6965
12.9	15577.2	15.5772		13.0213	14909.4	14.9094		12.9	15694	15.694
12.9013	15571.6	15.5716		13.0227	14892.2	14.8922		12.9013	15691.6	15.6916
12.9027	15565.3	15.5653		13.024	14927.6	14.9276		12.9027	15689.6	15.6896
12.904	15568.1	15.5681		13.0253	14984.5	14.9845		12.904	15682.1	15.6821
12.9053	15570.2	15.5702		13.0267	15062.9	15.0629		12.9053	15671.9	15.6719
12.9067	15562.2	15.5622		13.028	15165.7	15.1657		12.9067	15661.6	15.6616
12.908	15562.4	15.5624		13.0293	15253.9	15.2539		12.908	15654	15.654
12.9093	15574.6	15.5746		13.0307	15291.6	15.2916		12.9093	15646.6	15.6466
12.9107	15604.9	15.6049		13.032	15309.1	15.3091		12.9107	15645.7	15.6457
12.912	15643	15.643		13.0333	15311.8	15.3118		12.912	15650.1	15.6501
12.9133	15678	15.678		13.0347	15298.7	15.2987		12.9133	15661.2	15.6612
12.9147	15716.1	15.7161		13.036	15278.3	15.2783		12.9147	15670.4	15.6704
12.916	15759.2	15.7592		13.0373	15248.2	15.2482		12.916	15678.9	15.6789
12.9173	15792.2	15.7922		13.0387	15208	15.208		12.9173	15694	15.694
12.9187	15822.1	15.8221		13.04	15168.4	15.1684		12.9187	15710.7	15.7107
12.92	15861.8	15.8618		13.0413	15163.7	15.1637		12.92	15724.1	15.7241
12.9213	15896.5	15.8965		13.0427	15172.4	15.1724		12.9213	15732.7	15.7327
12.9227	15919.2	15.9192		13.044	15197.1	15.1971		12.9227	15738.1	15.7381
12.924	15931.1	15.9311		13.0453	15239.9	15.2399		12.924	15741.2	15.7412
12.9253	15934.4	15.9344		13.0467	15298.2	15.2982		12.9253	15742.9	15.7429
12.9267	15929.7	15.9297		13.048	15352.3	15.3523		12.9267	15758.3	15.7583
12.928	15921.1	15.9211		13.0493	15405.8	15.4058		12.928	15809.3	15.8093
12.9293	15905.4	15.9054		13.0507	15454.9	15.4549		12.9293	15865.5	15.8655
12.9307	15885.2	15.8852		13.052	15495	15.495		12.9307	15925.8	15.9258
12.932	15858.8	15.8588		13.0533	15522.8	15.5228		12.932	15982.8	15.9828
12.9333	15813.8	15.8138		13.0547	15521.9	15.5219		12.9333	16017.8	16.0178
12.9347	15757.1	15.7571		13.056	15544.5	15.5445		12.9347	16019.1	16.0191
12.936	15701	15.701		13.0573	15600.3	15.6003		12.936	16019.4	16.0194
12.9373	15646.6	15.6466		13.0587	15677.2	15.6772		12.9373	16010.7	16.0107
12.9387	15617.6	15.6176		13.06	15758.4	15.7584		12.9387	16004.4	16.0044
12.94	15621.7	15.6217		13.0613	15840.7	15.8407		12.94	15999	15.999
12.9413	15632.9	15.6329		13.0627	15893.9	15.8939		12.9413	15958.4	15.9584
12.9427	15635.7	15.6357		13.064	15927.2	15.9272		12.9427	15894.4	15.8944
12.944	15644.6	15.6446		13.0653	15959.9	15.9599		12.944	15819.8	15.8198
12.9453	15641.9	15.6419		13.0667	15987.7	15.9877		12.9453	15739.3	15.7393
12.9467	15636.4	15.6364		13.068	15981	15.981		12.9467	15660.9	15.6609
12.948	15656.1	15.6561		13.0693	15935.9	15.9359		12.948	15615.5	15.6155
12.9493	15697.8	15.6978		13.0707	15849.1	15.8491		12.9493	15587.5	15.5875
12.9507	15749.1	15.7491		13.072	15718.4	15.7184		12.9507	15568.2	15.5682
12.952	15784.8	15.7848		13.0733	15567.8	15.5678		12.952	15558.2	15.5582
12.9533	15784.3	15.7843		13.0747	15439.4	15.4394		12.9533	15531.9	15.5319
12.9547	15761.2	15.7612		13.076	15341.4	15.3414		12.9547	15474.9	15.4749
12.956	15738.6	15.7386		13.0773	15265.6	15.2656		12.956	15420.6	15.4206
12.9573	15720.1	15.7201		13.0787	15208	15.208		12.9573	15363.8	15.3638
12.9587	15736.2	15.7362		13.08	15170.1	15.1701		12.9587	15302.2	15.3022
12.96	15781.2	15.7812		13.0813	15168	15.168		12.96	15265.2	15.2652
12.9613	15814	15.814		13.0827	15148.4	15.1484		12.9613	15262.5	15.2625
12.9627	15832.4	15.8324		13.084	15109.6	15.1096		12.9627	15260.6	15.2606
12.964	15838.9	15.8389		13.0853	15070.1	15.0701		12.964	15267.1	15.2671
12.9653	15805	15.805		13.0867	15047.2	15.0472		12.9653	15263.1	15.2631
12.9667	15748.8	15.7488		13.088	15017.9	15.0179		12.9667	15255.3	15.2553
12.968	15708.1	15.7081		13.0893	15012	15.012		12.968	15283.6	15.2836
12.9693	15680.3	15.6803		13.0907	15026.4	15.0264		12.9693	15325.4	15.3254
12.9707	15651.4	15.6514		13.092	15038.7	15.0387		12.9707	15364.5	15.3645
12.972	15644.6	15.6446		13.0933	15028.4	15.0284		12.972	15407	15.407
12.9733	15655.1	15.6551		13.0947	14995.1	14.9951		12.9733	15454.2	15.4542
12.9747	15654	15.654		13.096	15014.9	15.0149		12.9747	15497.3	15.4973
12.976	15664.8	15.6648		13.0973	15114.4	15.1144		12.976	15533.2	15.5332
12.9773	15670.4	15.6704		13.0987	15247.2	15.2472		12.9773	15564.3	15.5643
12.9787	15678.8	15.6788		13.1	15389.9	15.3899		12.9787	15588.5	15.5885
12.98	15712.7	15.7127		13.1013	15524.8	15.5248		12.98	15604.1	15.6041
12.9813	15760.2	15.7602		13.1027	15604.3	15.6043		12.9813	15591.4	15.5914
12.9827	15789.2	15.7892		13.104	15619.5	15.6195		12.9827	15571.8	15.5718
12.984	15826.4	15.8264		13.1053	15634.7	15.6347		12.984	15567.4	15.5674
12.9853	15833	15.833		13.1067	15653.4	15.6534		12.9853	15585.6	15.5856
12.9867	15804.5	15.8045		13.108	15687.2	15.6872		12.9867	15605	15.605
12.988	15786.6	15.7866		13.1093	15713	15.713		12.988	15600	15.6
12.9893	15749.7	15.7497		13.1107	15691.2	15.6912		12.9893	15581.3	15.5813
12.9907	15684.9	15.6849		13.112	15615	15.615		12.9907	15559.6	15.5596
12.992	15633.6	15.6336		13.1133	15493.5	15.4935		12.992	15535.9	15.5359
12.9933	15587.2	15.5872		13.1147	15367.6	15.3676		12.9933	15514.3	15.5143
12.9947	15523.2	15.5232		13.116	15305.9	15.3059		12.9947	15513.4	15.5134
12.996	15470	15.47		13.1173	15310.7	15.3107		12.996	15527.3	15.5273
12.9973	15431.7	15.4317		13.1187	15332	15.332		12.9973	15540.3	15.5403
12.9987	15385	15.385		13.12	15349.4	15.3494		12.9987	15548.8	15.5488
13	15323.5	15.3235		13.1213	15357.9	15.3579		13	15544.5	15.5445
13.0013	15250.5	15.2505		13.1227	15284.2	15.2842		13.0013	15508.1	15.5081
13.0027	15157.2	15.1572		13.124	15138.8	15.1388		13.0027	15464.4	15.4644
13.004	15080.6	15.0806		13.1253	15037.2	15.0372		13.004	15412.3	15.4123
13.0053	15033	15.033		13.1267	14998.1	14.9981		13.0053	15367.5	15.3675
13.0067	15000.3	15.0003		13.128	14992.2	14.9922		13.0067	15340.6	15.3406
13.008	14978.2	14.9782		13.1293	15010.2	15.0102		13.008	15347.7	15.3477
13.0093	14983.3	14.9833		13.1307	15021.9	15.0219		13.0093	15364.5	15.3645
13.0107	14973.9	14.9739		13.132	14995.2	14.9952		13.0107	15380.5	15.3805
13.012	14961.4	14.9614		13.1333	14954.7	14.9547		13.012	15388.9	15.3889
13.0133	14968.9	14.9689		13.1347	14901.8	14.9018		13.0133	15397.3	15.3973
13.0147	14994.5	14.9945		13.136	14878.6	14.8786		13.0147	15432.3	15.4323
13.016	15054.9	15.0549		13.1373	14948.1	14.9481		13.016	15470.3	15.4703
13.0173	15142.4	15.1424		13.1387	15038.9	15.0389		13.0173	15500.3	15.5003
13.0187	15221.6	15.2216		13.14	15118.8	15.1188		13.0187	15530	15.53
13.02	15287.6	15.2876		13.1413	15177.1	15.1771		13.02	15551.7	15.5517
13.0213	15340.4	15.3404		13.1427	15170	15.17		13.0213	15544.2	15.5442
13.0227	15374.3	15.3743		13.144	15092.2	15.0922		13.0227	15527.9	15.5279
13.024	15393.9	15.3939		13.1453	15016.8	15.0168		13.024	15516.5	15.5165
13.0253	15412.6	15.4126		13.1467	14969.7	14.9697		13.0253	15495.3	15.4953
13.0267	15427.4	15.4274		13.148	14940.9	14.9409		13.0267	15466.8	15.4668
13.028	15441.3	15.4413		13.1493	14950.4	14.9504		13.028	15433.6	15.4336
13.0293	15443.5	15.4435		13.1507	14976.8	14.9768		13.0293	15403	15.403
13.0307	15439.8	15.4398		13.152	14951.4	14.9514		13.0307	15385.9	15.3859
13.032	15430.2	15.4302		13.1533	14889.9	14.8899		13.032	15372.8	15.3728
13.0333	15421.8	15.4218		13.1547	14825.1	14.8251		13.0333	15362.1	15.3621
13.0347	15419.8	15.4198		13.156	14772.9	14.7729		13.0347	15348.7	15.3487
13.036	15414.1	15.4141		13.1573	14767.9	14.7679		13.036	15327	15.327
13.0373	15394.9	15.3949		13.1587	14788.4	14.7884		13.0373	15296	15.296
13.0387	15368	15.368		13.16	14796.9	14.7969		13.0387	15274.9	15.2749
13.04	15333	15.333		13.1613	14788.7	14.7887		13.04	15267.3	15.2673
13.0413	15278.2	15.2782		13.1627	14757.1	14.7571		13.0413	15273.7	15.2737
13.0427	15241.2	15.2412		13.164	14679	14.679		13.0427	15306.9	15.3069
13.044	15251.6	15.2516		13.1653	14623.9	14.6239		13.044	15349.2	15.3492
13.0453	15297.4	15.2974		13.1667	14589.9	14.5899		13.0453	15382.8	15.3828
13.0467	15353.3	15.3533		13.168	14561.2	14.5612		13.0467	15406.2	15.4062
13.048	15420.5	15.4205		13.1693	14563	14.563		13.048	15427.6	15.4276
13.0493	15472.5	15.4725		13.1707	14595.2	14.5952		13.0493	15430.8	15.4308
13.0507	15511.4	15.5114		13.172	14641.2	14.6412		13.0507	15428.3	15.4283
13.052	15546.3	15.5463		13.1733	14718.3	14.7183		13.052	15432.6	15.4326
13.0533	15586.7	15.5867		13.1747	14828.7	14.8287		13.0533	15444	15.444
13.0547	15639.3	15.6393		13.176	14924.5	14.9245		13.0547	15455.5	15.4555
13.056	15705.8	15.7058		13.1773	15001.3	15.0013		13.056	15470.7	15.4707
13.0573	15744.7	15.7447		13.1787	15055.3	15.0553		13.0573	15486.9	15.4869
13.0587	15733	15.733		13.18	15072.5	15.0725		13.0587	15506.7	15.5067
13.06	15704.9	15.7049		13.1813	15050.9	15.0509		13.06	15537	15.537
13.0613	15663.3	15.6633		13.1827	15005.7	15.0057		13.0613	15575.4	15.5754
13.0627	15607.6	15.6076		13.184	14939.4	14.9394		13.0627	15620.1	15.6201
13.064	15551	15.551		13.1853	14867.9	14.8679		13.064	15678.5	15.6785
13.0653	15513.8	15.5138		13.1867	14791.3	14.7913		13.0653	15762.7	15.7627
13.0667	15480.1	15.4801		13.188	14722.3	14.7223		13.0667	15846.1	15.8461
13.068	15454	15.454		13.1893	14685.2	14.6852		13.068	15909.8	15.9098
13.0693	15405.7	15.4057		13.1907	14679.3	14.6793		13.0693	15937.3	15.9373
13.0707	15334.9	15.3349		13.192	14698.7	14.6987		13.0707	15933.1	15.9331
13.072	15258.4	15.2584		13.1933	14765.2	14.7652		13.072	15892.5	15.8925
13.0733	15191.4	15.1914		13.1947	14867.6	14.8676		13.0733	15841.3	15.8413
13.0747	15131.3	15.1313		13.196	14994	14.994		13.0747	15789.8	15.7898
13.076	15087.6	15.0876		13.1973	15115.3	15.1153		13.076	15759.3	15.7593
13.0773	15070	15.07		13.1987	15199.5	15.1995		13.0773	15740.2	15.7402
13.0787	15086.5	15.0865		13.2	15248.6	15.2486		13.0787	15712.3	15.7123
13.08	15110.3	15.1103		13.2013	15266	15.266		13.08	15686.7	15.6867
13.0813	15130.8	15.1308		13.2027	15272.1	15.2721		13.0813	15664.4	15.6644
13.0827	15150.7	15.1507		13.204	15293.1	15.2931		13.0827	15647.1	15.6471
13.084	15192.8	15.1928		13.2053	15354.9	15.3549		13.084	15629.6	15.6296
13.0853	15268.1	15.2681		13.2067	15446	15.446		13.0853	15618.9	15.6189
13.0867	15372.3	15.3723		13.208	15562.4	15.5624		13.0867	15596.3	15.5963
13.088	15483.6	15.4836		13.2093	15648.6	15.6486		13.088	15563.3	15.5633
13.0893	15625.4	15.6254		13.2107	15699.3	15.6993		13.0893	15518.5	15.5185
13.0907	15775	15.775		13.212	15747	15.747		13.0907	15455.2	15.4552
13.092	15869.2	15.8692		13.2133	15774.1	15.7741		13.092	15359.9	15.3599
13.0933	15918.6	15.9186		13.2147	15784	15.784		13.0933	15254	15.254
13.0947	15953.7	15.9537		13.216	15808.7	15.8087		13.0947	15164.8	15.1648
13.096	15959.2	15.9592		13.2173	15872.3	15.8723		13.096	15109.6	15.1096
13.0973	15930.3	15.9303		13.2187	15902	15.902		13.0973	15085.1	15.0851
13.0987	15892.1	15.8921		13.22	15907.1	15.9071		13.0987	15102.4	15.1024
13.1	15822.1	15.8221		13.2213	15881.8	15.8818		13.1	15139.7	15.1397
13.1013	15730.3	15.7303		13.2227	15794.9	15.7949		13.1013	15194.5	15.1945
13.1027	15635.4	15.6354		13.224	15665.9	15.6659		13.1027	15248.8	15.2488
13.104	15528.7	15.5287		13.2253	15542.6	15.5426		13.104	15316.4	15.3164
13.1053	15414.3	15.4143		13.2267	15438.7	15.4387		13.1053	15386.8	15.3868
13.1067	15335.8	15.3358		13.228	15361.4	15.3614		13.1067	15453.9	15.4539
13.108	15298.8	15.2988		13.2293	15318.9	15.3189		13.108	15503.5	15.5035
13.1093	15277.5	15.2775		13.2307	15237.4	15.2374		13.1093	15531.6	15.5316
13.1107	15288.1	15.2881		13.232	15120.9	15.1209		13.1107	15541.5	15.5415
13.112	15315.3	15.3153		13.2333	14967.6	14.9676		13.112	15550.3	15.5503
13.1133	15321.1	15.3211		13.2347	14800.8	14.8008		13.1133	15566	15.566
13.1147	15309.5	15.3095		13.236	14689.2	14.6892		13.1147	15590.8	15.5908
13.116	15274.2	15.2742		13.2373	14694.7	14.6947		13.116	15619.6	15.6196
13.1173	15216.8	15.2168		13.2387	14837.3	14.8373		13.1173	15648.5	15.6485
13.1187	15190.3	15.1903		13.24	15039.4	15.0394		13.1187	15659.4	15.6594
13.12	15187.6	15.1876		13.2413	15260.9	15.2609		13.12	15670.3	15.6703
13.1213	15169.5	15.1695		13.2427	15396.5	15.3965		13.1213	15680.7	15.6807
13.1227	15156.1	15.1561		13.244	15411.6	15.4116		13.1227	15686.6	15.6866
13.124	15150.9	15.1509		13.2453	15325.9	15.3259		13.124	15688.2	15.6882
13.1253	15133.8	15.1338		13.2467	15216.4	15.2164		13.1253	15698.8	15.6988
13.1267	15148.1	15.1481		13.248	15083.1	15.0831		13.1267	15705.7	15.7057
13.128	15184.7	15.1847		13.2493	14975.9	14.9759		13.128	15693.9	15.6939
13.1293	15238.7	15.2387		13.2507	14900.3	14.9003		13.1293	15660.9	15.6609
13.1307	15289.9	15.2899		13.252	14742	14.742		13.1307	15628.2	15.6282
13.132	15325.4	15.3254		13.2533	14539	14.539		13.132	15607.1	15.6071
13.1333	15323.8	15.3238		13.2547	14343.6	14.3436		13.1333	15584.3	15.5843
13.1347	15294.9	15.2949		13.256	14195.6	14.1956		13.1347	15552.5	15.5525
13.136	15253.1	15.2531		13.2573	14144.7	14.1447		13.136	15535.4	15.5354
13.1373	15213.8	15.2138		13.2587	14225.2	14.2252		13.1373	15508.1	15.5081
13.1387	15181.7	15.1817		13.26	14381	14.381		13.1387	15454.2	15.4542
13.14	15146.9	15.1469		13.2613	14579.6	14.5796		13.14	15379.8	15.3798
13.1413	15122.6	15.1226		13.2627	14765.8	14.7658		13.1413	15299	15.299
13.1427	15110.4	15.1104		13.264	14832.9	14.8329		13.1427	15215.5	15.2155
13.144	15114.8	15.1148		13.2653	14732.9	14.7329		13.144	15118.8	15.1188
13.1453	15128.8	15.1288		13.2667	14569.6	14.5696		13.1453	15021.1	15.0211
13.1467	15150.9	15.1509		13.268	14372.1	14.3721		13.1467	14926.4	14.9264
13.148	15207.8	15.2078		13.2693	14223.2	14.2232		13.148	14847.2	14.8472
13.1493	15288.4	15.2884		13.2707	14173.5	14.1735		13.1493	14787	14.787
13.1507	15358.7	15.3587		13.272	14265.8	14.2658		13.1507	14775.3	14.7753
13.152	15416	15.416		13.2733	14414.4	14.4144		13.152	14814.8	14.8148
13.1533	15475.4	15.4754		13.2747	14575.1	14.5751		13.1533	14898.8	14.8988
13.1547	15511.7	15.5117		13.276	14694.4	14.6944		13.1547	15004.5	15.0045
13.156	15523	15.523		13.2773	14819.9	14.8199		13.156	15122.6	15.1226
13.1573	15527.2	15.5272		13.2787	15052.9	15.0529		13.1573	15234.2	15.2342
13.1587	15524.7	15.5247		13.28	15304.4	15.3044		13.1587	15326.9	15.3269
13.16	15527.1	15.5271		13.2813	15538.1	15.5381		13.16	15415	15.415
13.1613	15528.3	15.5283		13.2827	15702.5	15.7025		13.1613	15500.5	15.5005
13.1627	15526.8	15.5268		13.284	15742.2	15.7422		13.1627	15571.6	15.5716
13.164	15540.9	15.5409		13.2853	15611.6	15.6116		13.164	15622.8	15.6228
13.1653	15565	15.565		13.2867	15386.2	15.3862		13.1653	15656.8	15.6568
13.1667	15586.2	15.5862		13.288	15113.4	15.1134		13.1667	15679	15.679
13.168	15626	15.626		13.2893	14871.7	14.8717		13.168	15709.7	15.7097
13.1693	15761.7	15.7617		13.2907	14695.3	14.6953		13.1693	15740.7	15.7407
13.1707	15988.8	15.9888		13.292	14539	14.539		13.1707	15784	15.784
13.172	16263.8	16.2638		13.2933	14434.9	14.4349		13.172	15845.9	15.8459
13.1733	16557.8	16.5578		13.2947	14401.2	14.4012		13.1733	15902.6	15.9026
13.1747	16823.2	16.8232		13.296	14364.7	14.3647		13.1747	15936	15.936
13.176	16994.1	16.9941		13.2973	14302.2	14.3022		13.176	15976.4	15.9764
13.1773	17051.6	17.0516		13.2987	14254.3	14.2543		13.1773	16016.3	16.0163
13.1787	17056.3	17.0563		13.3	14194.1	14.1941		13.1787	16020.5	16.0205
13.18	17050.4	17.0504		13.3013	14123.3	14.1233		13.18	15993.3	15.9933
13.1813	17072.9	17.0729		13.3027	14063.4	14.0634		13.1813	15960.1	15.9601
13.1827	17071.4	17.0714		13.304	13998.2	13.9982		13.1827	15913.6	15.9136
13.184	16997.7	16.9977		13.3053	13924.8	13.9248		13.184	15862.8	15.8628
13.1853	16879.8	16.8798		13.3067	13858.5	13.8585		13.1853	15848.6	15.8486
13.1867	16713	16.713		13.308	13780.3	13.7803		13.1867	15874.1	15.8741
13.188	16512.6	16.5126		13.3093	13751.6	13.7516		13.188	15930.1	15.9301
13.1893	16329.5	16.3295		13.3107	13803.6	13.8036		13.1893	15999.4	15.9994
13.1907	16214.9	16.2149		13.312	13932.6	13.9326		13.1907	16064.7	16.0647
13.192	16147.4	16.1474		13.3133	14110.1	14.1101		13.192	16144.7	16.1447
13.1933	16125	16.125		13.3147	14304.5	14.3045		13.1933	16225.3	16.2253
13.1947	16077	16.077		13.316	14488.2	14.4882		13.1947	16289.5	16.2895
13.196	15890.8	15.8908		13.3173	14690.6	14.6906		13.196	16349.3	16.3493
13.1973	15578	15.578		13.3187	14885	14.885		13.1973	16427.3	16.4273
13.1987	15266.7	15.2667		13.32	15046.8	15.0468		13.1987	16483	16.483
13.2	15011.4	15.0114		13.3213	15214.3	15.2143		13.2	16595.9	16.5959
13.2013	14826.7	14.8267		13.3227	15372.9	15.3729		13.2013	16782.7	16.7827
13.2027	14835.1	14.8351		13.324	15479.6	15.4796		13.2027	16955.1	16.9551
13.204	15163.8	15.1638		13.3253	15496.2	15.4962		13.204	17069.6	17.0696
13.2053	15563.3	15.5633		13.3267	15459.5	15.4595		13.2053	17175.9	17.1759
13.2067	15875.3	15.8753		13.328	15398.2	15.3982		13.2067	17226.3	17.2263
13.208	16117.7	16.1177		13.3293	15339.3	15.3393		13.208	17208.3	17.2083
13.2093	16349.2	16.3492		13.3307	15260.8	15.2608		13.2093	17187.3	17.1873
13.2107	16552.8	16.5528		13.332	15212.2	15.2122		13.2107	17196	17.196
13.212	16746.9	16.7469		13.3333	15242.6	15.2426		13.212	17194.8	17.1948
13.2133	16935.8	16.9358		13.3347	15299.5	15.2995		13.2133	17110.7	17.1107
13.2147	17164	17.164		13.336	15293.2	15.2932		13.2147	16908.2	16.9082
13.216	17352.9	17.3529		13.3373	15251.2	15.2512		13.216	16684.3	16.6843
13.2173	17241.9	17.2419		13.3387	15157.7	15.1577		13.2173	16485	16.485
13.2187	16954.8	16.9548		13.34	15007.1	15.0071		13.2187	16299.3	16.2993
13.22	16675.7	16.6757		13.3413	14848.7	14.8487		13.22	16178.5	16.1785
13.2213	16392.2	16.3922		13.3427	14745.4	14.7454		13.2213	16161.6	16.1616
13.2227	16135.6	16.1356		13.344	14666.6	14.6666		13.2227	16202.1	16.2021
13.224	16044.7	16.0447		13.3453	14613.1	14.6131		13.224	16245.5	16.2455
13.2253	15974.5	15.9745		13.3467	14527.4	14.5274		13.2253	16383.7	16.3837
13.2267	15814.1	15.8141		13.348	14374.1	14.3741		13.2267	16460.4	16.4604
13.228	15636.2	15.6362		13.3493	14196.1	14.1961		13.228	16455.4	16.4554
13.2293	15359.4	15.3594		13.3507	14044.2	14.0442		13.2293	16432.2	16.4322
13.2307	14841.2	14.8412		13.352	13997.9	13.9979		13.2307	16419.6	16.4196
13.232	14312.2	14.3122		13.3533	14045.1	14.0451		13.232	16329	16.329
13.2333	13893.4	13.8934		13.3547	14161.6	14.1616		13.2333	16293.8	16.2938
13.2347	13525.2	13.5252		13.356	14366	14.366		13.2347	16336.8	16.3368
13.236	13245.9	13.2459		13.3573	14627.5	14.6275		13.236	16352.8	16.3528
13.2373	13138.7	13.1387		13.3587	14831	14.831		13.2373	16322	16.322
13.2387	13110.2	13.1102		13.36	14957.7	14.9577		13.2387	16182.7	16.1827
13.24	13125.7	13.1257		13.3613	15063.9	15.0639		13.24	16067.9	16.0679
13.2413	13077.6	13.0776		13.3627	15101.5	15.1015		13.2413	16070.2	16.0702
13.2427	12973.8	12.9738		13.364	15083.9	15.0839		13.2427	16120.5	16.1205
13.244	13071.2	13.0712		13.3653	15061.2	15.0612		13.244	16173.6	16.1736
13.2453	13308.8	13.3088		13.3667	15103.2	15.1032		13.2453	16341.9	16.3419
13.2467	13515.4	13.5154		13.368	15153.7	15.1537		13.2467	16503.9	16.5039
13.248	13758.3	13.7583		13.3693	15063.7	15.0637		13.248	16552.1	16.5521
13.2493	14033.7	14.0337		13.3707	14807.4	14.8074		13.2493	16542.2	16.5422
13.2507	14148	14.148		13.372	14492	14.492		13.2507	16520.2	16.5202
13.252	14237	14.237		13.3733	14114.8	14.1148		13.252	16358.4	16.3584
13.2533	14371.5	14.3715		13.3747	13710.9	13.7109		13.2533	16182.2	16.1822
13.2547	14502.8	14.5028		13.376	13394	13.394		13.2547	16027.1	16.0271
13.256	14652.2	14.6522		13.3773	13169.9	13.1699		13.256	15893.4	15.8934
13.2573	14837.9	14.8379		13.3787	12922.8	12.9228		13.2573	15791.3	15.7913
13.2587	14979.9	14.9799		13.38	12645.2	12.6452		13.2587	15783.1	15.7831
13.26	15089.7	15.0897		13.3813	12297.7	12.2977		13.26	15757.6	15.7576
13.2613	15188.2	15.1882		13.3827	11865.4	11.8654		13.2613	15714	15.714
13.2627	15251.6	15.2516		13.384	11436.2	11.4362		13.2627	15692.9	15.6929
13.264	15253.7	15.2537		13.3853	11071	11.071		13.264	15676.4	15.6764
13.2653	15128.1	15.1281		13.3867	10798.6	10.7986		13.2653	15770	15.77
13.2667	14926.3	14.9263		13.388	10701.3	10.7013		13.2667	15919.9	15.9199
13.268	14762	14.762		13.3893	10885	10.885		13.268	16066.5	16.0665
13.2693	14664.3	14.6643		13.3907	11201	11.201		13.2693	16206.9	16.2069
13.2707	14630	14.63		13.392	11520	11.52		13.2707	16337.7	16.3377
13.272	14636.2	14.6362		13.3933	11762.7	11.7627		13.272	16333.4	16.3334
13.2733	14683.4	14.6834		13.3947	11908	11.908		13.2733	16274.9	16.2749
13.2747	14842.2	14.8422		13.396	12015.8	12.0158		13.2747	16218.7	16.2187
13.276	15081.5	15.0815		13.3973	12138.2	12.1382		13.276	16135.2	16.1352
13.2773	15432	15.432		13.3987	12253.9	12.2539		13.2773	16038.9	16.0389
13.2787	15868.1	15.8681		13.4	12452	12.452		13.2787	15972.5	15.9725
13.28	16296.7	16.2967		13.4013	12682.6	12.6826		13.28	15910.3	15.9103
13.2813	16569.8	16.5698		13.4027	12739.5	12.7395		13.2813	15834.8	15.8348
13.2827	16708	16.708		13.404	12689.4	12.6894		13.2827	15810.6	15.8106
13.284	16789.4	16.7894		13.4053	12675.6	12.6756		13.284	15804.7	15.8047
13.2853	16887.8	16.8878		13.4067	12685.8	12.6858		13.2853	15819.4	15.8194
13.2867	17036.7	17.0367		13.408	12768.8	12.7688		13.2867	15869.4	15.8694
13.288	17224.7	17.2247		13.4093	12954	12.954		13.288	15954.6	15.9546
13.2893	17398.2	17.3982		13.4107	13191.7	13.1917		13.2893	16059.1	16.0591
13.2907	17505.9	17.5059		13.412	13414.4	13.4144		13.2907	16188.1	16.1881
13.292	17558.7	17.5587		13.4133	13511.2	13.5112		13.292	16332.2	16.3322
13.2933	17501.5	17.5015		13.4147	13420.2	13.4202		13.2933	16481.1	16.4811
13.2947	17419.1	17.4191		13.416	13126	13.126		13.2947	16605.5	16.6055
13.296	17346.9	17.3469		13.4173	12680.5	12.6805		13.296	16664.7	16.6647
13.2973	17197.5	17.1975		13.4187	12177.7	12.1777		13.2973	16679.7	16.6797
13.2987	16987.8	16.9878		13.42	11716.3	11.7163		13.2987	16689	16.689
13.3	16814.9	16.8149		13.4213	11377.5	11.3775		13.3	16718.7	16.7187
13.3013	16490.7	16.4907		13.4227	11223.7	11.2237		13.3013	16796.8	16.7968
13.3027	16040.1	16.0401		13.424	11241	11.241		13.3027	16898.6	16.8986
13.304	15473.3	15.4733		13.4253	11340	11.34		13.304	17001.4	17.0014
13.3053	14813.8	14.8138		13.4267	0			13.3053	17114.4	17.1144
13.3067	14193.1	14.1931		13.428				13.3067	17192.8	17.1928
13.308	13776.9	13.7769						13.308	17215	17.215
13.3093	13516.2	13.5162						13.3093	17153.2	17.1532
13.3107	13357.4	13.3574						13.3107	17037.7	17.0377
13.312	13301	13.301						13.312	16859	16.859
13.3133	13190.7	13.1907						13.3133	16626.3	16.6263
13.3147	13020.5	13.0205						13.3147	16344.4	16.3444
13.316	12875.7	12.8757						13.316	16079.6	16.0796
13.3173	12837.5	12.8375						13.3173	15871	15.871
13.3187	12959.6	12.9596						13.3187	15707.4	15.7074
13.32	13234	13.234						13.32	15577.7	15.5777
13.3213	13514.8	13.5148						13.3213	15499.5	15.4995
13.3227	13777.7	13.7777						13.3227	15463.7	15.4637
13.324	14068.2	14.0682						13.324	15426.6	15.4266
13.3253	14287.8	14.2878						13.3253	15383.3	15.3833
13.3267	14376.3	14.3763						13.3267	15333.1	15.3331
13.328	14441.5	14.4415						13.328	15226.1	15.2261
13.3293	14462.2	14.4622						13.3293	15132.9	15.1329
13.3307	14393	14.393						13.3307	15075.1	15.0751
13.332	14228.5	14.2285						13.332	14976.9	14.9769
13.3333	14046.7	14.0467						13.3333	14870.6	14.8706
13.3347	13849.5	13.8495						13.3347	14834.9	14.8349
13.336	13614.1	13.6141						13.336	14854.5	14.8545
13.3373	13349.8	13.3498						13.3373	14906.5	14.9065
13.3387	13084.6	13.0846						13.3387	15067.4	15.0674
13.34	12868.3	12.8683						13.34	15272.6	15.2726
13.3413	12759	12.759						13.3413	15506.6	15.5066
13.3427	12759.1	12.7591						13.3427	15666.3	15.6663
13.344	12861.5	12.8615						13.344	15702.2	15.7022
13.3453	13081.1	13.0811						13.3453	15626.3	15.6263
13.3467	13341.3	13.3413						13.3467	15500.2	15.5002
13.348	13579.4	13.5794						13.348	15305.1	15.3051
13.3493	13811.4	13.8114						13.3493	15120	15.12
13.3507	14077.5	14.0775						13.3507	15236.8	15.2368
13.352	14346.1	14.3461						13.352	15595	15.595
13.3533	14637.6	14.6376						13.3533	15937.6	15.9376
13.3547	14902.2	14.9022						13.3547	16283.8	16.2838
13.356	15146.3	15.1463						13.356	16668.2	16.6682
13.3573	15344.6	15.3446						13.3573	16895.9	16.8959
13.3587	15494.6	15.4946						13.3587	16986.9	16.9869
13.36	15578	15.578						13.36	17115.6	17.1156
13.3613	15630.6	15.6306						13.3613	17291.9	17.2919
13.3627	15636.3	15.6363						13.3627	17507.4	17.5074
13.364	15526.1	15.5261						13.364	17534.2	17.5342
13.3653	15330.7	15.3307						13.3653	17218.4	17.2184
13.3667	15061.6	15.0616						13.3667	16851.8	16.8518
13.368	14701.4	14.7014						13.368	16423.2	16.4232
13.3693	14332.2	14.3322						13.3693	15929.3	15.9293
13.3707	14024.1	14.0241						13.3707	15569	15.569
13.372	13733.7	13.7337						13.372	15502.6	15.5026
13.3733	13505.8	13.5058						13.3733	15508.2	15.5082
13.3747	13373.5	13.3735						13.3747	15572.3	15.5723
13.376	13234.7	13.2347						13.376	15643.7	15.6437
13.3773	13038.1	13.0381						13.3773	15432.3	15.4323
13.3787	12868.6	12.8686						13.3787	14963.7	14.9637
13.38	12702.3	12.7023						13.38	14513.5	14.5135
13.3813	12561.5	12.5615						13.3813	14081.1	14.0811
13.3827	12446.8	12.4468						13.3827	13640.9	13.6409
13.384	12361.4	12.3614						13.384	13380.3	13.3803
13.3853	12324.7	12.3247						13.3853	13342.6	13.3426
13.3867	0	0						13.3867	0
13.388		0						13.388

## Sheet: Fig.3c
Figure 3C) chemical shift perturbation observed by NMR titrations of PEX13 SH3-CTR or PEX19 FxxxF motif (Neufeld et al.) on PEX14 NTD
	Pex14 1-104 peaklist				Pex14 1-104 + Pex13 CTD 1:4 peaklist					PEX14 16-80 Neuhaus et al.
residual nr.									CSP 13 CTD	CSP 19 FxxxF
	F1	F2	Assign		F1	F2	Assign		1:4
0									0
1									0
2	8.54956	125.028	2AlaH		8.5492	125.025	2AlaH		0.000726671
3	8.4283	115.96	3SerH		8.42569	115.967	3SerH		0.00286952
4	8.31032	117.479	4SerH		8.31009	117.469	4SerH		0.00168684
5	8.30212	122.401	5GluH		8.30253	122.393	5GluH		0.00132434
6	8.17653	120.799	6GlnH		8.17653	120.799	6GlnH		0
7	8.19793	125.322	7AlaH		8.19789	125.311	7AlaH		0.00165885
8	8.27181	120.15	8GluH		8.27305	120.142	8GluH		0.00177982
9	8.34385	122.521	9GlnH		8.34359	122.512	9GlnH		0.00147164
10									0
11	8.36877	116.46	11SerH		8.36924	116.447	11SerH		0.00211201
12	8.297	122.6	12GlnH		8.29988	122.605	12GlnH		0.00300526
13									0
14	8.41583	116.145	14SerH		8.41504	116.126	14SerH		0.00312105
15	8.28513	117.806	15SerH		8.28866	117.739	15SerH		0.0111487	0.00125357
16	8.20957	118.191	16ThrH		8.21251	118.188	16ThrH		0.00298051	0.000313529
17									0	0
18	8.55716	110.397	18GlyH		8.55409	110.367	18GlyH		0.00570065	0.000304022
19	8.09948	115.587	19SerH		8.10161	115.577	19SerH		0.00263911	0.00299785
20	8.59529	122.371	20GluH		8.59562	122.372	20GluH		0.000346769	0.0594175
21	8.32359	119.659	21AsnH		8.32132	119.687	21AsnH		0.00500865	0.00194766
22	8.03824	120.838	22ValH		8.04816	120.928	22ValH		0.0173912	0.00374692
23	8.18845	127.459	23LeuH		8.1997	127.547	23LeuH		0.0179451	0.00578484
24									0	0
25	9.48406	124.291	25ArgH		9.56425	124.558	25ArgH		0.0907506	0.0538353
26	8.79021	125.405	26GluH		8.81339	125.435	26GluH		0.0236517	0.0480365
27									0	0
28	6.85936	117.769	28LeuH		6.77439	117.945	28LeuH		0.0894625	0.154621
29	7.81146	120.843	29IleH		7.8112	120.266	29IleH		0.0917783	0.155875
30	8.16887	121.079	30AlaH		8.13629	120.624	30AlaH		0.0793006	0.0514588
31	7.75034	114.601	31ThrH		7.69243	115.826	31ThrH		0.203214	0.394045
32	8.05597	126.724	32AlaH		8.1619	124.997	32AlaH		0.294387	0.265583
33	8.70931	119.56	33ValH		8.80776	119.555	33ValH		0.0984529	0.209102
34	7.17738	117.139	34LysH		7.08306	117.079	34LysH		0.0947969	0.0944095
35	7.65894	120.722	35PheH		7.70271	120.778	35PheH		0.0446789	0.0412226
36	8.20872	116.614	36LeuH		8.33979	116.453	36LeuH		0.133558	0.144713
37	7.51488	113.718	37GlnH		7.3471	113.13	37GlnH		0.192027	0.1536
38	7.36367	120.762	38AsnH		7.30581	121.446	38AsnH		0.12323	0.111352
39	8.81559	121.573	39SerH		8.9492	122.036	39SerH		0.152557	0.194649
40	7.91499	120.5	40ArgH		7.88683	120.967	40ArgH		0.0793644	0.0274817
41	7.53165	122.041	41ValH		7.70427	122.708	41ValH		0.202604	0.519744
42	7.99979	118.724	42ArgH		7.91689	117.142	42ArgH		0.264869	0.266346
43	7.23256	114.375	43GlnH		7.18021	114.899	43GlnH		0.0984299	0.105799
44	7.78797	117.623	44SerH		7.72949	116.84	44SerH		0.137569	0.0755149
45									0	0
46	9.07083	127.713	46LeuH		9.16515	128.69	46LeuH		0.181795	0.299599
47	9.0375	118.41	47AlaH		9.12407	118.413	47AlaH		0.086571	0.0886319
48	7.30288	114.987	48ThrH		7.36969	114.049	48ThrH		0.163438	0.0241547
49	7.82123	122.508	49ArgH		7.70814	122.54	49ArgH		0.113208	0.122832
50	8.50228	116.642	50ArgH		8.31881	116.456	50ArgH		0.185826	0.0356847
51	7.87489	120.236	51AlaH		8.01919	119.287	51AlaH		0.208765	0.146475
52	8.11376	119.026	52PheH		7.97739	119.155	52PheH		0.137896	0.060669
53	7.50594	117.636	53LeuH		7.41504	116.949	53LeuH		0.142102	0.139546
54	8.51002	121.749	54LysH		8.23326	120.343	54LysH		0.294387	0.44111
55	7.83587	121.527	55LysH		7.70349	122.984	55LysH		0.266809	0.245634
56	7.15808	117.145	56LysH		7.03362	115.952	56LysH		0.226894	0.117551
57	7.59107	105.058	57GlyH		7.5124	105.23	57GlyH		0.0832478	0.0964176
58	7.2899	122.322	58LeuH		7.40626	122.653	58LeuH		0.127729	0.101685
59	9.14352	112.742	59ThrH		9.1223	112.702	59ThrH		0.0221663	0.0526158
60	8.85984	120.67	60AspH		8.83996	120.396	60AspH		0.0478296	0.0223526
61	8.39475	119.238	61GluH		8.3561	118.932	61GluH		0.0621746	0.0509377
62	7.71817	119.89	62GluH		7.75188	119.868	62GluH		0.0338881	0.15016
63	8.48432	120.485	63IleH		8.47755	120.076	63IleH		0.0653714	0.068891
64	8.22469	120.432	64AspH		8.43332	120.805	64AspH		0.216891	0.117579
65	7.97502	119.909	65MetH		8.04423	120.066	65MetH		0.0736018	0.103617
66	8.5271	122.827	66AlaH		8.52164	122.638	66AlaH		0.0306243	0.108278
67	8.98766	119.449	67PheH		9.13539	120.013	67PheH		0.172815	0.192657
68	8.16106	120.266	68GlnH		8.18608	120.25	68GlnH		0.0251526	0.0786605
69	8.52267	117.938	69GlnH		8.59183	117.905	69GlnH		0.0693694	0.0327127
70	7.99296	111.234	70SerH		8.03391	110.784	70SerH		0.0824535	0.135926
71	7.68684	110.563	71GlyH		7.62606	110.557	71GlyH		0.060786	0.077852
72	7.91201	112.384	72ThrH		7.85834	111.417	72ThrH		0.162869	0.0797367
73	8.24824	126.474	73AlaH		8.21705	126.052	73AlaH		0.0739439	0.0285592
74	8.08651	121.998	74AlaH		8.04379	121.422	74AlaH		0.101062	0.0559992
75	7.98199	119.052	75AspH		7.93562	119.211	75AspH		0.0527652	0.0655584
76	8.13624	121.959	76GluH		8.11417	121.861	76GluH		0.0269779	0.0584041
77									0	0
78	8.38081	115.747	78SerH		8.38667	115.753	78SerH		0.00593163	0.0225228
79	8.27646	117.88	79SerH		8.2771	117.874	79SerH		0.00111991	0.00879961
80	8.12845	123.63	80LeuH		8.12842	123.601	80LeuH		0.00450298	0.00411505
81	8.07682	109.412	81GlyH		8.07803	109.389	81GlyH		0.00387161
82									0
83	8.37398	124.061	83AlaH		8.37396	124.039	83AlaH		0.00344241
84	7.9659	113.218	84ThrH		7.96883	113.206	84ThrH		0.00343701
85	8.24179	122.954	85GlnH		8.25573	122.858	85GlnH		0.0207609
86	8.16536	122.611	86ValH		8.16608	122.62	86ValH		0.00155664
87	8.18454	126.349	87ValH		8.17732	126.258	87ValH		0.0162017
88									0
89	8.10182	120.773	89ValH		8.09852	120.751	89ValH		0.00482169
90	8.34559	125.475	90GlnH		8.35727	125.542	90GlnH		0.015755
91									0
92									0
93	8.23968	118.149	93HisH		8.23968	118.149	93HisH		0
94	8.03243	123.68	94LeuH		8.03628	123.691	94LeuH		0.00422734
95	8.0211	121.831	95IleH		8.02327	121.836	95IleH		0.00231269
96	8.22029	119.668	96SerH		8.22344	119.677	96SerH		0.00346641
97	8.23599	123.01	97GlnH		8.23881	123.044	97GlnH		0.00617357
98									0
99	8.18574	120.808	99TyrH		8.18574	120.808	99TyrH		0
100	7.97274	120.128	100SerH		7.97319	120.147	100SerH		0.00300402
101									0
102	8.25754	124.143	102AlaH		8.2592	124.141	102AlaH		0.0016806
103	8.26678	108.992	103GlyH		8.26682	108.975	103GlyH		0.0026397
104	7.76696	121.123	104SerH		7.76612	121.12	104SerH		0.0010085

## Sheet: Fig. 3e+f
Figrue 3E+F) ITC data PEX13-SH3-CTR/FxxxF on PEX14 NTD
211229_PEX14_1_104_PEX13_SH3-CTR_1									211229_PEX14_1_104_PEX13_SH3-CTR_2									211229_PEX14_1_104_PEX13_SH3-CTR_3								PEX14_1_104_PEX13_FxxxF_1									PEX14_1_104_PEX13_FxxxF_2									PEX14_1_104_PEX13_FxxxF_3
DP_X	DP_Y		Baseline_X	Baseline_Y	Fit_X	Fit_Y			DP_X	DP_Y		Baseline_X	Baseline_Y	Fit_X	Fit_Y			DP_X	DP_Y		0.029592	-13.2044	0.200863	-13.0799		DP_X	DP_Y		Baseline_X	Baseline_Y	Fit_X	Fit_Y			DP_X	DP_Y		Baseline_X	Baseline_Y	Fit_X	Fit_Y			DP_X	DP_Y		Baseline_X	Baseline_Y	Fit_X
0.083333	-0.00356		0.028366	-11.0397	0.192543	-11.0811			0.083333	0.013028		0.032197	-12.8442	0.218546	-12.9222			0.083333	0.003765		0.200863	-12.9001	0.37403	-12.2368		0.083333	-0.019328		0.033884	-44.2763	0.2043	-42.9716			0.083333	-0.028631		0.038031	-42.2467	0.229302	-41.331			0.083333	-0.013845		0.033029	-43.7496	0.199145
0.1	0.000372		0.192543	-10.8866	0.358537	-10.5029			0.1	0.009624		0.218546	-12.5905	0.406958	-11.806			0.1	0.00029		0.37403	-12.2084	0.549093	-11.0515		0.1	-0.011559		0.2043	-43.2011	0.376356	-41.7036			0.1	-0.018525		0.229302	-41.2461	0.422415	-39.9544			0.1	-0.014599		0.199145	-42.7397	0.36686
0.116667	0.001541		0.358537	-10.5202	0.526348	-9.81931			0.116667	0.00647		0.406958	-11.9715	0.597432	-10.7794			0.116667	-8.6e-05		0.549093	-11.1937	0.726051	-9.69733		0.116667	-0.007934		0.376356	-40.8243	0.550054	-36.7278			0.116667	-0.014574		0.422415	-38.8804	0.61737	-34.387			0.116667	-0.0146		0.36686	-40.5142	0.536175
0.133333	0.003045		0.526348	-9.92586	0.695975	-8.83516			0.133333	0.004237		0.597432	-10.9573	0.789969	-9.31411			0.133333	-0.000631		0.726051	-9.769	0.904904	-7.77483		0.133333	-0.005523		0.550054	-37.3879	0.725392	-32.3245			0.133333	-0.010581		0.61737	-35.1264	0.814167	-28.065			0.133333	-0.01435		0.536175	-37.3008	0.707089
0.15	0.004424		0.695975	-8.95417	0.86742	-7.53827			0.15	0.00234		0.789969	-9.36114	0.984567	-7.12697			0.15	-0.001007		0.904904	-7.96956	1.08565	-6.02515		0.15	-0.003112		0.725392	-32.6437	0.902372	-27.1571			0.15	-0.006504		0.814167	-29.5335	1.0128	-23.0924			0.15	-0.014477		0.707089	-32.8408	0.879603
0.166667	0.005634		0.86742	-7.46353	1.04068	-5.33847			0.166667	0.000735		0.984567	-7.19968	1.18123	-4.9921			0.166667	-0.000882		1.08565	-6.048	1.2683	-4.64016		0.166667	-0.000702		0.902372	-26.7389	1.08099	-20.23			0.166667	-0.005441		1.0128	-22.4808	1.21329	-16.686			0.166667	-0.013138		0.879603	-27.2048	1.05372
0.183333	0.007138		1.04068	-5.56215	1.21576	-3.96391			0.183333	-0.00062		1.18123	-4.95636	1.37995	-3.61743			0.183333	-0.002054		1.2683	-4.35108	1.45283	-3.4062		0.183333	0.001709		1.08099	-20.4734	1.26125	-14.9298			0.183333	-0.003667		1.21329	-15.5809	1.41561	-10.3163			0.183333	-0.009706		1.05372	-21.0773	1.22943
0.2	0.009561		1.21576	-3.73825	1.39265	-2.61428			0.2	-0.000312		1.37995	-3.20554	1.58074	-2.28109			0.2	-0.002306		1.45283	-3.06668	1.63927	-2.34587		0.2	0.002879		1.26125	-14.9119	1.44316	-11.5416			0.2	-0.000842		1.41561	-10.3074	1.61977	-7.29357			0.2	-0.008267		1.22943	-15.4894	1.40674
0.216667	0.011356		1.39265	-2.40173	1.57137	-1.70768			0.216667	-0.00285		1.58074	-2.07265	1.78358	-1.14401			0.216667	-0.001637		1.63927	-2.17659	1.8276	-1.37809		0.216667	0.001998		1.44316	-10.6448	1.6267	-7.20494			0.216667	0.001566		1.61977	-6.84829	1.82578	-4.33999			0.216667	-0.006284		1.40674	-11.1069	1.58566
0.233333	0.011852		1.57137	-1.56196	1.75189	-1.08149			0.233333	-0.004133		1.78358	-1.38646	1.98849	-0.691595			0.233333	-0.002014		1.8276	-1.57834	2.01782	-0.969573		0.233333	0.002331		1.6267	-7.63959	1.81188	-4.94125			0.233333	0.004015		1.82578	-4.69386	2.03363	-2.57266			0.233333	-0.002459		1.58566	-7.97833	1.76617
0.25	0.012265		1.75189	-1.05547	1.93424	-0.438988			0.25	-0.005081		1.98849	-0.967653	2.19546	-0.293781			0.25	-0.001387		2.01782	-1.17461	2.20994	-0.707161		0.25	0.003794		1.81188	-5.58998	1.99871	-4.07373			0.25	0.00638		2.03363	-3.34147	2.24332	-1.0741			0.25	0.00145		1.76617	-5.83095	1.94828
0.266667	0.012302		1.93424	-0.74415	2.1184	-0.206913			0.266667	-0.004312		2.19546	-0.702663	2.4045	-0.16795			0.266667	0.001124		2.20994	-0.896669	2.40396	-0.409264		0.266667	0.004755		1.99871	-4.19052	2.18718	-3.52199			0.266667	0.009666		2.24332	-2.46528	2.45485	-1.22283			0.266667	0.004898		1.94828	-4.36205	2.13199
0.283333	0.013008		2.1184	-0.545103	2.30438	0.065038			0.283333	-0.003131		2.4045	-0.52779	2.61559	-0.187864			0.283333	0.002924		2.40396	-0.70037	2.59987	-0.303945		0.283333	0.005967		2.18718	-3.21833	2.37729	-2.84577			0.283333	0.011697		2.45485	-1.87603	2.66822	-1.21256			0.283333	0.007803		2.13199	-3.34222	2.3173
0.3	0.013607		2.30438	-0.412348	2.49218	0.074438			0.3	-0.003853		2.61559	-0.40769	2.82875	-0.190728			0.3	0.003845		2.59987	-0.558069	2.79768	-0.085881		0.3	0.007125		2.37729	-2.52704	2.56903	-1.75093			0.3	0.013116		2.66822	-1.4653	2.88344	-0.556198			0.3	0.01071		2.3173	-2.61829	2.50421
0.316667	0.013704		2.49218	-0.320282					0.316667	-0.004115		2.82875	-0.322232					0.316667	0.00397		2.79768	-0.452342	2.99738	-0.064721		0.316667	0.008325		2.56903	-2.02333	2.76243	-1.46358			0.316667	0.013699		2.88344	-1.16963	3.1005	-1.34691			0.316667	0.014203		2.50421	-2.09195	2.69272
0.333333	0.012629		2.68179	-0.2542					0.333333	-0.004167								0.333333	0.002797		2.99738	-0.372004				0.333333	0.009024		2.76243	-1.64764	2.95746	-1.42162			0.333333	0.012608		3.1005	-0.950675	3.3194	-0.563156			0.333333	0.017739		2.69272	-1.70026	2.88283
0.35	0.010549		2.87322	-0.205331					0.35	-0.004513								0.35	0.001582		3.19897	-0.309711				0.35	0.009052		2.95746	-1.36137	3.15413	-0.771593			0.35	0.0116		3.3194	-0.784488	3.54014	-0.20465			0.35	0.018553		2.88283	-1.40246	3.07454
0.366667	0.008971		3.06646	-0.168243					0.366667	-0.004188								0.366667	0.001498							0.366667	0.008787		3.15413	-1.13895	3.35244	-0.91146			0.366667	0.010718		3.54014	-0.655603	3.76272	-0.625928			0.366667	0.018865		3.07454	-1.17157	3.26785
0.383333	0.008607								0.383333	-0.004838								0.383333	0.003381							0.383333	0.007727		3.35244	-0.963116					0.383333	0.010171		3.76272	-0.553738					0.383333	0.01859		3.26785	-0.98938
0.4	0.004069								0.4	-0.00538								0.4	0.004887							0.4	0.005316								0.4	0.010034								0.4	0.018544
0.416667	-0.001224								0.416667	-0.005127								0.416667	0.004173							0.416667	0.003116								0.416667	0.009188								0.416667	0.019252
0.433333	-0.004047								0.433333	-0.00458								0.433333	0.002497							0.433333	0.001041								0.433333	0.008383								0.433333	0.02151
0.45	-0.007916								0.45	-0.004034								0.45	0.002076							0.45	-0.000155								0.45	0.007872								0.45	0.023977
0.466667	-0.010362								0.466667	-0.002566								0.466667	0.000692							0.466667	-0.001393								0.466667	0.007276								0.466667	0.022299
0.483333	-0.014315								0.483333	-0.001402								0.483333	-0.000859							0.483333	-0.002588								0.483333	0.0071								0.483333	0.016517
0.5	-0.017393								0.5	-0.00075								0.5	-0.001873							0.5	-0.003889								0.5	0.007684								0.5	0.011745
0.516667	-0.019972								0.516667	-0.000601								0.516667	-0.004647							0.516667	-0.004227								0.516667	0.007809								0.516667	0.00915
0.533333	-0.022509								0.533333	-0.000829								0.533333	-0.00742							0.533333	-0.003769								0.533333	0.007348								0.533333	0.004085
0.55	-0.022324								0.55	-0.001224								0.55	-0.008518							0.55	-0.003729								0.55	0.005505								0.55	-0.002696
0.566667	-0.018958								0.566667	-0.002079								0.566667	-0.008235							0.566667	-0.003732								0.566667	0.003244								0.566667	-0.007551
0.583333	-0.016177								0.583333	-0.00365								0.583333	-0.010716							0.583333	-0.003274								0.583333	0.001276								0.583333	-0.008764
0.6	-0.016569								0.6	-0.005682								0.6	-0.012872							0.6	-0.003013								0.6	-7.3e-05								0.6	-0.00754
0.616667	-0.019018								0.616667	-0.007631								0.616667	-0.013521							0.616667	-0.001914								0.616667	-0.00205								0.616667	-0.008869
0.633333	-0.020253								0.633333	-0.00891								0.633333	-0.010612							0.633333	-0.000271								0.633333	-0.004487								0.633333	-0.009362
0.65	-0.022869								0.65	-0.008975								0.65	-0.009586							0.65	0.000702								0.65	-0.004998								0.65	-0.009854
0.666667	-0.025485								0.666667	-0.007826								0.666667	-0.008268							0.666667	0.002136								0.666667	-0.005844								0.666667	-0.011309
0.683333	-0.024165								0.683333	-0.005655								0.683333	-0.006698							0.683333	0.00336								0.683333	-0.007653								0.683333	-0.014481
0.7	-0.02198								0.7	-0.005195								0.7	-0.005921							0.7	0.004468								0.7	-0.009114								0.7	-0.014701
0.716667	-0.018962								0.716667	-0.005574								0.716667	-0.005897							0.716667	0.004991								0.716667	-0.008274								0.716667	-0.012535
0.733333	-0.014145								0.733333	-0.002644								0.733333	-0.003989							0.733333	0.005053								0.733333	-0.005299								0.733333	-0.010077
0.75	-0.00916								0.75	-0.000552								0.75	-0.000657							0.75	0.003942								0.75	-0.003036								0.75	-0.009125
0.766667	-0.005305								0.766667	-0.000972								0.766667	0.003051							0.766667	0.003543								0.766667	-0.005084								0.766667	-0.009095
0.783333	-0.001618								0.783333	-0.002675								0.783333	0.005294							0.783333	0.003438								0.783333	-0.006798								0.783333	-0.008437
0.8	0.001659								0.8	-0.002236								0.8	0.006771							0.8	0.002956								0.8	-0.006613								0.8	-0.006932
0.816667	0.004429								0.816667	0.004985								0.816667	0.009589							0.816667	0.002391								0.816667	-0.003668								0.816667	-0.005093
0.833333	0.00477								0.833333	0.01543								0.833333	0.012574							0.833333	0.002496								0.833333	3.1e-05								0.833333	-0.003044
0.85	0.004735								0.85	0.014487								0.85	0.012336							0.85	0.002015								0.85	0.006786								0.85	0.000511
0.866667	0.007631								0.866667	0.015474								0.866667	0.011135							0.866667	0.001241								0.866667	0.014923								0.866667	0.003564
0.883333	0.010485								0.883333	0.02418								0.883333	0.010603							0.883333	-0.000706								0.883333	0.01925								0.883333	0.003854
0.9	0.01417								0.9	0.024009								0.9	0.010035							0.9	-0.002917								0.9	0.019669								0.9	0.002479
0.916667	0.020953								0.916667	0.018228								0.916667	0.011605							0.916667	-0.005966								0.916667	0.021758								0.916667	-0.000613
0.933333	0.027067								0.933333	0.013578								0.933333	0.012547							0.933333	-0.009015								0.933333	-0.0153								0.933333	-0.002994
0.95	0.02958								0.95	0.003234								0.95	0.009596							0.95	-0.010809								0.95	-0.044236								0.95	-0.003073
0.966667	0.029497								0.966667	-0.003198								0.966667	0.000783							0.966667	-0.007033								0.966667	-0.038672								0.966667	-0.002021
0.983333	0.030921								0.983333	-0.00104								0.983333	-0.009873							0.983333	-0.007654								0.983333	-0.034448								0.983333	0.004098
1	0.034472								1	0.002374								1	-0.015875							1	-0.005494								1	-0.025164								1	0.014499
1.01667	0.043175								1.01667	0.008761								1.01667	-0.01639							1.01667	-0.01309								1.01667	-0.057253								1.01667	0.035867
1.03333	0.014699								1.03333	-0.002688								1.03333	-0.021175							1.03333	-0.035549								1.03333	-0.104876								1.03333	0.037014
1.05	-0.017671								1.05	-0.098291								1.05	-0.077374							1.05	-0.067554								1.05	-0.155136								1.05	-0.047962
1.06667	-0.032749								1.06667	-0.127504								1.06667	-0.140481							1.06667	-0.154155								1.06667	-0.150298								1.06667	-0.166307
1.08333	-0.090072								1.08333	-0.132155								1.08333	-0.244284							1.08333	-0.261146								1.08333	-0.208638								1.08333	-0.292272
1.1	-0.144508								1.1	-0.196341								1.1	-0.329203							1.1	-0.321688								1.1	-0.271371								1.1	-0.359692
1.11667	-0.181483								1.11667	-0.247675								1.11667	-0.395111							1.11667	-0.337767								1.11667	-0.28521								1.11667	-0.384826
1.13333	-0.201125								1.13333	-0.260908								1.13333	-0.39043							1.13333	-0.320772								1.13333	-0.306627								1.13333	-0.367088
1.15	-0.201674								1.15	-0.245964								1.15	-0.354306							1.15	-0.302603								1.15	-0.307069								1.15	-0.329755
1.16667	-0.199								1.16667	-0.209671								1.16667	-0.308217							1.16667	-0.269321								1.16667	-0.287288								1.16667	-0.27601
1.18333	-0.188748								1.18333	-0.183208								1.18333	-0.274982							1.18333	-0.223604								1.18333	-0.270479								1.18333	-0.228085
1.2	-0.154254								1.2	-0.16156								1.2	-0.243299							1.2	-0.18976								1.2	-0.212535								1.2	-0.178637
1.21667	-0.128927								1.21667	-0.145187								1.21667	-0.204747							1.21667	-0.167139								1.21667	-0.16046								1.21667	-0.14062
1.23333	-0.110675								1.23333	-0.131326								1.23333	-0.183989							1.23333	-0.148454								1.23333	-0.164823								1.23333	-0.121277
1.25	-0.095061								1.25	-0.120605								1.25	-0.157704							1.25	-0.129978								1.25	-0.148252								1.25	-0.111354
1.26667	-0.085643								1.26667	-0.108877								1.26667	-0.142263							1.26667	-0.115646								1.26667	-0.093037								1.26667	-0.094942
1.28333	-0.078151								1.28333	-0.100004								1.28333	-0.13013							1.28333	-0.103869								1.28333	-0.196418								1.28333	-0.076938
1.3	-0.071579								1.3	-0.092135								1.3	-0.117669							1.3	-0.095425								1.3	-0.268652								1.3	-0.062266
1.31667	-0.06651								1.31667	-0.083889								1.31667	-0.106922							1.31667	-0.090249								1.31667	-0.221486								1.31667	-0.047345
1.33333	-0.064456								1.33333	-0.072252								1.33333	-0.098143							1.33333	-0.084654								1.33333	-0.163057								1.33333	-0.035355
1.35	-0.061564								1.35	-0.063546								1.35	-0.092001							1.35	-0.074872								1.35	-0.143775								1.35	-0.02818
1.36667	-0.057751								1.36667	-0.055923								1.36667	-0.083682							1.36667	-0.066136								1.36667	-0.103852								1.36667	-0.024354
1.38333	-0.054231								1.38333	-0.048906								1.38333	-0.076494							1.38333	-0.058825								1.38333	0.001176								1.38333	-0.021575
1.4	-0.051001								1.4	-0.042434								1.4	-0.073714							1.4	-0.050534								1.4	0.055641								1.4	-0.019572
1.41667	-0.046427								1.41667	-0.036339								1.41667	-0.069926							1.41667	-0.043125								1.41667	0.071917								1.41667	-0.017529
1.43333	-0.045244								1.43333	-0.029741								1.43333	-0.064296							1.43333	-0.036008								1.43333	0.071738								1.43333	-0.012346
1.45	-0.044061								1.45	-0.022976								1.45	-0.058917							1.45	-0.029897								1.45	0.062977								1.45	-0.009047
1.46667	-0.042543								1.46667	-0.016289								1.46667	-0.053999							1.46667	-0.024958								1.46667	0.057104								1.46667	-0.006376
1.48333	-0.041025								1.48333	-0.011642								1.48333	-0.050127							1.48333	-0.020395								1.48333	0.055544								1.48333	-0.004249
1.5	-0.040088								1.5	-0.008294								1.5	-0.046314							1.5	-0.016864								1.5	0.054433								1.5	-0.003106
1.51667	-0.038978								1.51667	-0.00549								1.51667	-0.042623							1.51667	-0.013419								1.51667	0.054741								1.51667	-0.002342
1.53333	-0.037073								1.53333	-0.003816								1.53333	-0.038974							1.53333	-0.010224								1.53333	0.052202								1.53333	-0.002876
1.55	-0.035252								1.55	-0.00231								1.55	-0.035535							1.55	-0.007533								1.55	0.048742								1.55	-0.004163
1.56667	-0.034519								1.56667	-0.000675								1.56667	-0.034022							1.56667	-0.00459								1.56667	0.042602								1.56667	-0.004948
1.58333	-0.032949								1.58333	-0.000167								1.58333	-0.033471							1.58333	-0.00127								1.58333	0.036587								1.58333	-0.005943
1.6	-0.030785								1.6	-0.000204								1.6	-0.033443							1.6	0.002358								1.6	0.031123								1.6	-0.007417
1.61667	-0.026816								1.61667	-0.000702								1.61667	-0.030776							1.61667	0.005272								1.61667	0.027497								1.61667	-0.008725
1.63333	-0.022721								1.63333	-0.00099								1.63333	-0.028736							1.63333	0.008396								1.63333	0.025127								1.63333	-0.008861
1.65	-0.020384								1.65	-0.001861								1.65	-0.025105							1.65	0.011226								1.65	0.021711								1.65	-0.008998
1.66667	-0.018257								1.66667	-0.002991								1.66667	-0.022605							1.66667	0.013051								1.66667	0.01708								1.66667	-0.006496
1.68333	-0.01592								1.68333	-0.004497								1.68333	-0.020481							1.68333	0.014416								1.68333	0.010816								1.68333	-0.004204
1.7	-0.012988								1.7	-0.006465								1.7	-0.019847							1.7	0.014917								1.7	-0.000115								1.7	-0.00352
1.71667	-0.00825								1.71667	-0.008432								1.71667	-0.021849							1.71667	0.015122								1.71667	-0.008828								1.71667	-0.001499
1.73333	-0.0046								1.73333	-0.008808								1.73333	-0.031722							1.73333	0.014615								1.73333	-0.011304								1.73333	-0.000566
1.75	-0.001285								1.75	-0.011104								1.75	-0.048797							1.75	0.013983								1.75	-0.012481								1.75	0.000409
1.76667	-0.001571								1.76667	-0.01183								1.76667	-0.080902							1.76667	0.013309								1.76667	-0.012905								1.76667	0.002933
1.78333	-0.001563								1.78333	-0.012011								1.78333	-0.101619							1.78333	0.01343								1.78333	-0.010984								1.78333	0.004996
1.8	-0.000456								1.8	-0.013281								1.8	-0.105784							1.8	0.013859								1.8	-0.010228								1.8	0.006416
1.81667	-0.00022								1.81667	-0.015808								1.81667	-0.102747							1.81667	0.013867								1.81667	-0.008968								1.81667	0.006577
1.83333	0.000308								1.83333	-0.017329								1.83333	-0.09971							1.83333	0.013707								1.83333	-0.009005								1.83333	0.003641
1.85	0.000836								1.85	-0.018886								1.85	-0.090434							1.85	0.013171								1.85	-0.009713								1.85	0.003049
1.86667	0.001197								1.86667	-0.020432								1.86667	-0.067425							1.86667	0.012425								1.86667	-0.010839								1.86667	-0.001395
1.88333	0.001097								1.88333	-0.021309								1.88333	-0.037341							1.88333	0.010716								1.88333	-0.009286								1.88333	-0.007304
1.9	0.002101								1.9	-0.021515								1.9	-0.025335							1.9	0.009189								1.9	-0.007746								1.9	-0.007827
1.91667	0.001814								1.91667	-0.021722								1.91667	-0.017723							1.91667	0.00858								1.91667	-0.00515								1.91667	-0.007807
1.93333	0.001276								1.93333	-0.020798								1.93333	-0.018108							1.93333	0.007971								1.93333	-0.001967								1.93333	-0.010843
1.95	0.001282								1.95	-0.018656								1.95	-0.019121							1.95	0.008534								1.95	0.000922								1.95	-0.017899
1.96667	0.001163								1.96667	-0.018312								1.96667	-0.01892							1.96667	0.00847								1.96667	0.004104								1.96667	-0.026629
1.98333	0.002048								1.98333	-0.019015								1.98333	-0.016542							1.98333	0.007944								1.98333	0.003895								1.98333	-0.038458
2	0.003159								2	-0.02047								2	-0.014368							2	0.007597								2	0.006146								2	-0.051848
2.01667	0.004068								2.01667	-0.021592								2.01667	-0.01504							2.01667	0.007496								2.01667	0.008836								2.01667	-0.057913
2.03333	0.005395								2.03333	-0.021959								2.03333	-0.016633							2.03333	0.007521								2.03333	0.009852								2.03333	-0.064146
2.05	0.006807								2.05	-0.020486								2.05	-0.015295							2.05	0.007085								2.05	0.012333								2.05	-0.076031
2.06667	0.009098								2.06667	-0.019225								2.06667	-0.01513							2.06667	0.00577								2.06667	0.013935								2.06667	-0.082347
2.08333	0.010593								2.08333	-0.018884								2.08333	-0.01622							2.08333	0.00345								2.08333	0.013528								2.08333	-0.081211
2.1	0.010924								2.1	-0.020093								2.1	-0.017979							2.1	-0.000175								2.1	0.013263								2.1	-0.066981
2.11667	0.011347								2.11667	-0.020004								2.11667	-0.018398							2.11667	-0.004729								2.11667	0.013699								2.11667	-0.035378
2.13333	0.010681								2.13333	-0.019537								2.13333	-0.017435							2.13333	-0.008278								2.13333	0.011792								2.13333	-0.013697
2.15	0.00901								2.15	-0.01636								2.15	-0.018189							2.15	-0.01145								2.15	0.01047								2.15	-0.002232
2.16667	0.007675								2.16667	-0.015322								2.16667	-0.016054							2.16667	-0.013826								2.16667	0.009818								2.16667	0.002325
2.18333	0.007762								2.18333	-0.013154								2.18333	-0.013668							2.18333	-0.014318								2.18333	0.008706								2.18333	0.00797
2.2	0.008043								2.2	-0.009645								2.2	-0.013084							2.2	-0.01379								2.2	0.008139								2.2	0.010424
2.21667	0.007449								2.21667	-0.006932								2.21667	-0.014259							2.21667	-0.012936								2.21667	0.00941								2.21667	0.011202
2.23333	0.008236								2.23333	-0.004429								2.23333	-0.016732							2.23333	-0.012794								2.23333	0.009047								2.23333	0.007918
2.25	0.006051								2.25	-0.001987								2.25	-0.016567							2.25	-0.013531								2.25	0.007806								2.25	0.004174
2.26667	0.002065								2.26667	-0.000763								2.26667	-0.01477							2.26667	-0.014101								2.26667	0.007276								2.26667	0.002691
2.28333	-0.00146								2.28333	0.000713								2.28333	-0.014814							2.28333	-0.014545								2.28333	0.008421								2.28333	0.004641
2.3	-0.006298								2.3	0.001937								2.3	-0.012562							2.3	-0.014884								2.3	0.010392								2.3	0.003443
2.31667	-0.007789								2.31667	0.004585								2.31667	-0.009222							2.31667	-0.016195								2.31667	0.010852								2.31667	0.000234
2.33333	-0.00681								2.33333	0.007651								2.33333	-0.006636							2.33333	-0.015789								2.33333	0.010767								2.33333	-0.002556
2.35	-0.007129								2.35	0.010102								2.35	-0.006311							2.35	-0.011406								2.35	0.009552								2.35	-0.006602
2.36667	-0.008117								2.36667	0.010877								2.36667	-0.006865							2.36667	-0.007944								2.36667	0.009007								2.36667	-0.010062
2.38333	-0.011032								2.38333	0.011024								2.38333	-0.004027							2.38333	-0.005906								2.38333	0.009425								2.38333	-0.011806
2.4	-0.01425								2.4	0.011715								2.4	-0.003879							2.4	-0.003393								2.4	0.010119								2.4	-0.01297
2.41667	-0.014546								2.41667	0.011821								2.41667	-0.006203							2.41667	-0.000718								2.41667	0.010972								2.41667	-0.014386
2.43333	-0.014215								2.43333	0.012045								2.43333	-0.008025							2.43333	0.002292								2.43333	0.010903								2.43333	-0.01463
2.45	-0.013172								2.45	0.012012								2.45	-0.006706							2.45	0.00547								2.45	0.011714								2.45	-0.013659
2.46667	-0.012003								2.46667	0.011728								2.46667	-0.006853							2.46667	0.007141								2.46667	0.013948								2.46667	-0.012354
2.48333	-0.00941								2.48333	0.011863								2.48333	-0.007209							2.48333	0.008141								2.48333	0.013209								2.48333	-0.010965
2.5	-0.006467								2.5	0.011872								2.5	-0.008038							2.5	0.008529								2.5	0.012328								2.5	-0.007864
2.51667	-0.004877								2.51667	0.011755								2.51667	-0.007782							2.51667	0.007538								2.51667	0.01088								2.51667	-0.004471
2.53333	-0.003663								2.53333	0.010648								2.53333	-0.006479							2.53333	0.00571								2.53333	0.010101								2.53333	-0.002208
2.55	-0.002282								2.55	0.008664								2.55	-0.005301							2.55	0.004928								2.55	0.009532								2.55	0.000808
2.56667	-0.002366								2.56667	0.006471								2.56667	-0.00383							2.56667	0.004942								2.56667	0.008879								2.56667	0.006629
2.58333	-0.002953								2.58333	0.003064								2.58333	-0.002988							2.58333	0.005626								2.58333	0.007975								2.58333	0.013162
2.6	-0.003856								2.6	-0.000301								2.6	-0.004042							2.6	0.006149								2.6	0.006427								2.6	0.018771
2.61667	-0.005023								2.61667	-0.00509								2.61667	-0.00376							2.61667	0.007016								2.61667	0.003871								2.61667	0.019899
2.63333	-0.005311								2.63333	-0.008401								2.63333	-0.002975							2.63333	0.007213								2.63333	0.001818								2.63333	0.019017
2.65	-0.005516								2.65	-0.011364								2.65	-0.001603							2.65	0.00653								2.65	-0.000947								2.65	0.018094
2.66667	-0.004506								2.66667	-0.014328								2.66667	0.000103							2.66667	0.00522								2.66667	-0.003545								2.66667	0.023074
2.68333	-0.003831								2.68333	-0.017877								2.68333	0.002269							2.68333	0.004537								2.68333	-0.006812								2.68333	0.0273
2.7	-0.003754								2.7	-0.023269								2.7	0.003591							2.7	0.005012								2.7	-0.010156								2.7	0.02964
2.71667	-0.004442								2.71667	-0.029163								2.71667	0.003906							2.71667	0.005374								2.71667	-0.013865								2.71667	0.028756
2.73333	-0.004879								2.73333	-0.03447								2.73333	0.005394							2.73333	0.006532								2.73333	-0.017198								2.73333	0.024857
2.75	-0.004772								2.75	-0.036376								2.75	0.006421							2.75	0.006978								2.75	-0.019735								2.75	0.021545
2.76667	-0.004832								2.76667	-0.034765								2.76667	0.006527							2.76667	0.007298								2.76667	-0.023193								2.76667	0.018233
2.78333	-0.005268								2.78333	-0.033783								2.78333	0.006172							2.78333	0.007619								2.78333	-0.027279								2.78333	0.014837
2.8	-0.005529								2.8	-0.037824								2.8	0.005477							2.8	0.008769								2.8	-0.033394								2.8	0.012152
2.81667	-0.006048								2.81667	-0.038558								2.81667	0.004446							2.81667	0.010269								2.81667	-0.040234								2.81667	0.009927
2.83333	-0.005897								2.83333	-0.035627								2.83333	0.003122							2.83333	0.011643								2.83333	-0.040878								2.83333	0.007326
2.85	-0.0065								2.85	-0.032357								2.85	0.001589							2.85	0.011971								2.85	-0.035911								2.85	0.004348
2.86667	-0.005972								2.86667	-0.030259								2.86667	5.6e-05							2.86667	0.012466								2.86667	-0.033121								2.86667	0.001454
2.88333	-0.005905								2.88333	-0.026696								2.88333	-0.001854							2.88333	0.011412								2.88333	-0.0359								2.88333	0.00036
2.9	-0.005086								2.9	-0.023467								2.9	-0.003774							2.9	0.009462								2.9	-0.037244								2.9	0.000564
2.91667	-0.004142								2.91667	-0.017894								2.91667	-0.006407							2.91667	0.007944								2.91667	-0.03153								2.91667	-0.000236
2.93333	-0.003073								2.93333	-0.011495								2.93333	-0.008537							2.93333	0.007388								2.93333	-0.025314								2.93333	-0.000952
2.95	-0.00171								2.95	-0.006673								2.95	-0.008742							2.95	0.006959								2.95	-0.022405								2.95	-0.000496
2.96667	-0.000306								2.96667	-0.001976								2.96667	-0.006393							2.96667	0.006529								2.96667	-0.020167								2.96667	0.000924
2.98333	0.001057								2.98333	0.002302								2.98333	-0.004086							2.98333	0.00589								2.98333	-0.018598								2.98333	0.001338
3	0.001871								3	0.004947								3	-0.00451							3	0.005122								3	-0.016539								3	0.001126
3.01667	0.002737								3.01667	0.007844								3.01667	-0.005815							3.01667	0.003524								3.01667	-0.011924								3.01667	0.001376
3.03333	0.002513								3.03333	0.011932								3.03333	-0.005195							3.03333	0.002219								3.03333	-0.006764								3.03333	0.00217
3.05	0.002373								3.05	0.015896								3.05	-0.004366							3.05	0.000203								3.05	-0.002065								3.05	0.004136
3.06667	0.002359								3.06667	0.01873								3.06667	-0.00429							3.06667	-0.002149								3.06667	0.002047								3.06667	0.003213
3.08333	0.00335								3.08333	0.019806								3.08333	-0.003544							3.08333	-0.003914								3.08333	0.004862								3.08333	0.00476
3.1	0.005254								3.1	0.0213								3.1	-0.002717							3.1	-0.004758								3.1	0.005941								3.1	0.002374
3.11667	0.006927								3.11667	0.020916								3.11667	-0.000634							3.11667	-0.004974								3.11667	0.00714								3.11667	3e-05
3.13333	0.008306								3.13333	0.021006								3.13333	0.002161							3.13333	-0.005608								3.13333	0.008172								3.13333	0.000114
3.15	0.009936								3.15	0.020133								3.15	0.006002							3.15	-0.006201								3.15	0.008534								3.15	0.00045
3.16667	0.009892								3.16667	0.020223								3.16667	0.009216							3.16667	-0.007086								3.16667	0.010236								3.16667	0.00045
3.18333	0.009847								3.18333	0.021234								3.18333	0.011256							3.18333	-0.00726								3.18333	0.011226								3.18333	0.000284
3.2	0.009573								3.2	0.021366								3.2	0.011379							3.2	-0.007549								3.2	0.013688								3.2	0.000367
3.21667	0.011544								3.21667	0.019566								3.21667	0.011252							3.21667	-0.006883								3.21667	0.017814								3.21667	-0.000765
3.23333	0.013138								3.23333	0.016315								3.23333	0.011585							3.23333	-0.005673								3.23333	0.020893								3.23333	-0.003613
3.25	0.013267								3.25	0.012688								3.25	0.010369							3.25	-0.005928								3.25	0.024768								3.25	-0.00533
3.26667	0.012056								3.26667	0.007009								3.26667	0.006767							3.26667	-0.007607								3.26667	0.025754								3.26667	-0.005457
3.28333	0.010845								3.28333	0.004009								3.28333	0.005175							3.28333	-0.009076								3.28333	0.026531								3.28333	-0.005667
3.3	0.010334								3.3	0.004192								3.3	0.003294							3.3	-0.009968								3.3	0.030093								3.3	-0.003912
3.31667	0.01161								3.31667	0.005327								3.31667	0.000913							3.31667	-0.009365								3.31667	0.031703								3.31667	-0.002619
3.33333	0.012217								3.33333	0.008688								3.33333	0.001043							3.33333	-0.007632								3.33333	0.030968								3.33333	-0.002456
3.35	0.008218								3.35	0.01096								3.35	0.001592							3.35	-0.005731								3.35	0.029103								3.35	-0.002419
3.36667	0.006815								3.36667	0.011725								3.36667	0.000257							3.36667	-0.005547								3.36667	0.028536								3.36667	-0.00121
3.38333	0.006501								3.38333	0.009978								3.38333	-0.003925							3.38333	-0.004609								3.38333	0.030439								3.38333	0.001842
3.4	0.002519								3.4	0.010953								3.4	-0.007526							3.4	-0.005066								3.4	0.032205								3.4	0.004097
3.41667	-0.003069								3.41667	0.01618								3.41667	-0.008197							3.41667	-0.005579								3.41667	0.03286								3.41667	0.003672
3.43333	-0.006689								3.43333	0.019667								3.43333	-0.011883							3.43333	-0.004124								3.43333	0.028407								3.43333	0.002662
3.45	-0.009262								3.45	0.02349								3.45	-0.016783							3.45	-0.002334								3.45	0.021819								3.45	0.003326
3.46667	-0.013551								3.46667	0.027605								3.46667	-0.016408							3.46667	0.001758								3.46667	0.019								3.46667	0.004032
3.48333	-0.020102								3.48333	0.026194								3.48333	-0.010339							3.48333	0.015773								3.48333	0.008602								3.48333	0.000635
3.5	-0.018073								3.5	0.023737								3.5	-0.005242							3.5	0.025929								3.5	0.005101								3.5	-0.007493
3.51667	-0.007898								3.51667	0.015084								3.51667	-0.00601							3.51667	0.02728								3.51667	-0.017492								3.51667	0.003346
3.53333	-0.048802								3.53333	-0.039147								3.53333	-0.028046							3.53333	-0.020983								3.53333	-0.210529								3.53333	-0.008088
3.55	-0.162305								3.55	-0.196791								3.55	-0.156134							3.55	-0.184215								3.55	-0.503965								3.55	-0.178914
3.56667	-0.335052								3.56667	-0.403337								3.56667	-0.410454							3.56667	-0.618836								3.56667	-0.826961								3.56667	-0.62632
3.58333	-0.607486								3.58333	-0.636176								3.58333	-0.794691							3.58333	-1.32305								3.58333	-1.37207								3.58333	-1.34725
3.6	-0.935457								3.6	-0.940819								3.6	-1.22985							3.6	-2.12246								3.6	-2.05701								3.6	-2.22079
3.61667	-1.22577								3.61667	-1.289								3.61667	-1.65705							3.61667	-2.86507								3.61667	-2.85289								3.61667	-3.00054
3.63333	-1.47233								3.63333	-1.61639								3.63333	-2.00169							3.63333	-3.3579								3.63333	-3.602								3.63333	-3.48822
3.65	-1.65463								3.65	-1.9082								3.65	-2.16433							3.65	-3.52043								3.65	-4.01722								3.65	-3.59905
3.66667	-1.74795								3.66667	-2.0651								3.66667	-2.17001							3.66667	-3.40969								3.66667	-4.00509								3.66667	-3.43296
3.68333	-1.71023								3.68333	-2.04236								3.68333	-2.04079							3.68333	-3.13768								3.68333	-3.68083								3.68333	-3.10706
3.7	-1.60894								3.7	-1.89559								3.7	-1.84442							3.7	-2.80059								3.7	-3.21165								3.7	-2.71765
3.71667	-1.44233								3.71667	-1.67284								3.71667	-1.6015							3.71667	-2.46363								3.71667	-2.64926								3.71667	-2.33368
3.73333	-1.25278								3.73333	-1.42238								3.73333	-1.36427							3.73333	-2.09641								3.73333	-2.13333								3.73333	-1.9665
3.75	-1.05815								3.75	-1.19189								3.75	-1.16145							3.75	-1.73404								3.75	-1.68226								3.75	-1.65374
3.76667	-0.90088								3.76667	-0.999126								3.76667	-0.964247							3.76667	-1.43707								3.76667	-1.31112								3.76667	-1.37792
3.78333	-0.778229								3.78333	-0.835291								3.78333	-0.805854							3.78333	-1.18926								3.78333	-1.01144								3.78333	-1.15522
3.8	-0.661075								3.8	-0.684394								3.8	-0.688122							3.8	-1.02951								3.8	-0.776919								3.8	-0.967192
3.81667	-0.564091								3.81667	-0.588813								3.81667	-0.557204							3.81667	-0.872625								3.81667	-0.611827								3.81667	-0.815711
3.83333	-0.49294								3.83333	-0.512276								3.83333	-0.446634							3.83333	-0.761414								3.83333	-0.486007								3.83333	-0.696176
3.85	-0.410819								3.85	-0.44495								3.85	-0.385593							3.85	-0.656149								3.85	-0.360271								3.85	-0.591755
3.86667	-0.35474								3.86667	-0.400986								3.86667	-0.326269							3.86667	-0.561016								3.86667	-0.266647								3.86667	-0.506593
3.88333	-0.298829								3.88333	-0.364224								3.88333	-0.270881							3.88333	-0.463747								3.88333	-0.201327								3.88333	-0.444123
3.9	-0.248765								3.9	-0.328668								3.9	-0.235176							3.9	-0.388602								3.9	-0.152871								3.9	-0.374952
3.91667	-0.20238								3.91667	-0.292068								3.91667	-0.214044							3.91667	-0.313588								3.91667	-0.132053								3.91667	-0.332869
3.93333	-0.148375								3.93333	-0.267359								3.93333	-0.192074							3.93333	-0.267505								3.93333	-0.109267								3.93333	-0.285343
3.95	-0.132471								3.95	-0.22473								3.95	-0.171737							3.95	-0.22452								3.95	-0.077437								3.95	-0.237022
3.96667	-0.118282								3.96667	-0.194494								3.96667	-0.151191							3.96667	-0.191918								3.96667	-0.046445								3.96667	-0.199209
3.98333	-0.099531								3.98333	-0.166519								3.98333	-0.127714							3.98333	-0.165094								3.98333	-0.024789								3.98333	-0.17672
4	-0.083878								4	-0.153773								4	-0.10755							4	-0.148077								4	-0.023077								4	-0.164109
4.01667	-0.070822								4.01667	-0.144794								4.01667	-0.103046							4.01667	-0.13998								4.01667	-0.014917								4.01667	-0.151538
4.03333	-0.062665								4.03333	-0.134056								4.03333	-0.101849							4.03333	-0.137704								4.03333	-0.015256								4.03333	-0.138633
4.05	-0.056852								4.05	-0.126082								4.05	-0.099941							4.05	-0.13639								4.05	-0.01279								4.05	-0.127109
4.06667	-0.051919								4.06667	-0.117145								4.06667	-0.096316							4.06667	-0.132815								4.06667	-0.010072								4.06667	-0.10872
4.08333	-0.048115								4.08333	-0.117252								4.08333	-0.093278							4.08333	-0.126561								4.08333	-0.014347								4.08333	-0.069898
4.1	-0.045125								4.1	-0.18522								4.1	-0.089029							4.1	-0.116289								4.1	-0.017144								4.1	-0.039028
4.11667	-0.040884								4.11667	-0.203562								4.11667	-0.083107							4.11667	-0.104929								4.11667	-0.006077								4.11667	-0.033194
4.13333	-0.035596								4.13333	-0.194397								4.13333	-0.075804							4.13333	-0.095914								4.13333	-0.13958								4.13333	-0.029913
4.15	-0.030518								4.15	-0.139512								4.15	-0.070175							4.15	-0.087109								4.15	-0.185369								4.15	-0.021442
4.16667	-0.026444								4.16667	-0.070224								4.16667	-0.066765							4.16667	-0.078554								4.16667	-0.152991								4.16667	-0.016445
4.18333	-0.023627								4.18333	-0.052476								4.18333	-0.063272							4.18333	-0.075024								4.18333	-0.195892								4.18333	-0.01597
4.2	-0.02214								4.2	-0.048007								4.2	-0.058023							4.2	-0.072242								4.2	-0.19091								4.2	-0.017249
4.21667	-0.019952								4.21667	-0.045264								4.21667	-0.052315							4.21667	-0.066987								4.21667	-0.134034								4.21667	-0.019741
4.23333	-0.017891								4.23333	-0.043274								4.23333	-0.045979							4.23333	-0.057169								4.23333	-0.112368								4.23333	-0.018549
4.25	-0.015871								4.25	-0.043629								4.25	-0.040438							4.25	-0.047854								4.25	-0.059762								4.25	-0.016646
4.26667	-0.014228								4.26667	-0.045574								4.26667	-0.037201							4.26667	-0.041008								4.26667	0.031781								4.26667	-0.016249
4.28333	-0.012668								4.28333	-0.047143								4.28333	-0.034423							4.28333	-0.034833								4.28333	0.080828								4.28333	-0.01602
4.3	-0.011282								4.3	-0.048324								4.3	-0.034077							4.3	-0.029691								4.3	0.097817								4.3	-0.014531
4.31667	-0.00941								4.31667	-0.049608								4.31667	-0.03415							4.31667	-0.024252								4.31667	0.102486								4.31667	-0.01304
4.33333	-0.007707								4.33333	-0.048674								4.33333	-0.034097							4.33333	-0.01919								4.33333	0.107281								4.33333	-0.012805
4.35	-0.006338								4.35	-0.046735								4.35	-0.032412							4.35	-0.014713								4.35	0.106632								4.35	-0.01324
4.36667	-0.004843								4.36667	-0.044544								4.36667	-0.030894							4.36667	-0.010237								4.36667	0.107533								4.36667	-0.010242
4.38333	-0.002805								4.38333	-0.041433								4.38333	-0.029962							4.38333	-0.006263								4.38333	0.107513								4.38333	-0.009128
4.4	1e-05								4.4	-0.038049								4.4	-0.029409							4.4	-0.003818								4.4	0.102215								4.4	-0.009056
4.41667	-0.000382								4.41667	-0.035818								4.41667	-0.028856							4.41667	-0.00325								4.41667	0.096604								4.41667	-0.007852
4.43333	-0.001067								4.43333	-0.034969								4.43333	-0.029141							4.43333	-0.003143								4.43333	0.095849								4.43333	-0.006439
4.45	-0.00037								4.45	-0.033827								4.45	-0.030179							4.45	-0.002909								4.45	0.092917								4.45	-0.004397
4.46667	-9.2e-05								4.46667	-0.030927								4.46667	-0.03038							4.46667	-0.003011								4.46667	0.08806								4.46667	-0.00223
4.48333	0.000395								4.48333	-0.025975								4.48333	-0.029911							4.48333	-0.003908								4.48333	0.08316								4.48333	0.000188
4.5	0.001602								4.5	-0.022124								4.5	-0.029861							4.5	-0.004444								4.5	0.068091								4.5	0.004244
4.51667	0.003405								4.51667	-0.023815								4.51667	-0.029854							4.51667	-0.003964								4.51667	0.051583								4.51667	0.005539
4.53333	0.002613								4.53333	-0.022409								4.53333	-0.02926							4.53333	-0.002772								4.53333	0.034531								4.53333	0.006541
4.55	0.000733								4.55	-0.016983								4.55	-0.027787							4.55	-0.00158								4.55	0.020369								4.55	0.007165
4.56667	0.00015								4.56667	-0.009715								4.56667	-0.02711							4.56667	-0.000556								4.56667	0.004699								4.56667	0.007916
4.58333	-0.00173								4.58333	-0.006592								4.58333	-0.02593							4.58333	-3.4e-05								4.58333	-0.01072								4.58333	0.006447
4.6	-0.00412								4.6	-0.009218								4.6	-0.024457							4.6	0.000146								4.6	-0.023653								4.6	0.005779
4.61667	-0.006631								4.61667	-0.008622								4.61667	-0.022733							4.61667	0.001511								4.61667	-0.037762								4.61667	0.006076
4.63333	-0.007467								4.63333	-0.002793								4.63333	-0.019878							4.63333	0.003589								4.63333	-0.045214								4.63333	0.004405
4.65	-0.00868								4.65	-0.007304								4.65	-0.017065							4.65	0.005624								4.65	-0.062002								4.65	0.003153
4.66667	-0.010144								4.66667	-0.001935								4.66667	-0.013708							4.66667	0.007366								4.66667	-0.074436								4.66667	0.001608
4.68333	-0.011525								4.68333	0.013056								4.68333	-0.009472							4.68333	0.008523								4.68333	-0.164577								4.68333	6.3e-05
4.7	-0.013177								4.7	0.018326								4.7	-0.007118							4.7	0.010012								4.7	-0.265688								4.7	-1.4e-05
4.71667	-0.015126								4.71667	0.018321								4.71667	-0.00623							4.71667	0.011349								4.71667	-0.18871								4.71667	0.000454
4.73333	-0.01586								4.73333	0.028909								4.73333	-0.004212							4.73333	0.011891								4.73333	0.019859								4.73333	4.3e-05
4.75	-0.015296								4.75	0.035309								4.75	-0.002612							4.75	0.012265								4.75	0.041781								4.75	-0.00267
4.76667	-0.015486								4.76667	0.033755								4.76667	-0.003147							4.76667	0.011719								4.76667	0.056753								4.76667	-0.00417
4.78333	-0.015676								4.78333	0.017244								4.78333	-0.001756							4.78333	0.011047								4.78333	0.061215								4.78333	-0.003994
4.8	-0.01569								4.8	-0.004362								4.8	-0.001536							4.8	0.010866								4.8	0.061793								4.8	-0.004489
4.81667	-0.015673								4.81667	-0.009513								4.81667	-0.002068							4.81667	0.00986								4.81667	0.065321								4.81667	-0.005529
4.83333	-0.016828								4.83333	-0.011064								4.83333	-0.002475							4.83333	0.008813								4.83333	0.060476								4.83333	-0.004475
4.85	-0.01815								4.85	-0.010857								4.85	-0.001877							4.85	0.007347								4.85	0.055087								4.85	-0.004007
4.86667	-0.018928								4.86667	-0.004369								4.86667	-0.001614							4.86667	0.006133								4.86667	0.052712								4.86667	-0.003455
4.88333	-0.019078								4.88333	0.001598								4.88333	-0.002482							4.88333	0.004876								4.88333	0.049709								4.88333	-0.002862
4.9	-0.019347								4.9	0.000876								4.9	-0.001879							4.9	0.003332								4.9	0.044025								4.9	-0.002729
4.91667	-0.018792								4.91667	0.003295								4.91667	-0.001317							4.91667	0.001581								4.91667	0.037245								4.91667	-0.002428
4.93333	-0.01811								4.93333	0.009984								4.93333	-0.000336							4.93333	-3e-06								4.93333	0.025817								4.93333	-0.002671
4.95	-0.017555								4.95	0.010853								4.95	0.000101							4.95	-0.001084								4.95	0.022094								4.95	-0.00258
4.96667	-0.017125								4.96667	0.012476								4.96667	-0.001514							4.96667	-0.002751								4.96667	0.021719								4.96667	-0.001149
4.98333	-0.016695								4.98333	0.012894								4.98333	-0.001202							4.98333	-0.004586								4.98333	-0.027557								4.98333	0.000366
5	-0.016525								5	0.015541								5	-0.000338							5	-0.005735								5	-0.06361								5	0.000714
5.01667	-0.015352								5.01667	0.017141								5.01667	0.000782							5.01667	-0.006645								5.01667	-0.062236								5.01667	0.000854
5.03333	-0.013886								5.03333	0.015434								5.03333	0.0014							5.03333	-0.008099								5.03333	-0.057346								5.03333	0.000701
5.05	-0.012127								5.05	0.01695								5.05	0.002268							5.05	-0.008673								5.05	0.00281								5.05	0.000381
5.06667	-0.010535								5.06667	0.019304								5.06667	0.003598							5.06667	-0.008117								5.06667	-0.111665								5.06667	0.000228
5.08333	-0.008943								5.08333	0.016396								5.08333	0.004006							5.08333	-0.007184								5.08333	-0.188626								5.08333	0.001415
5.1	-0.006387								5.1	0.015123								5.1	0.004176							5.1	-0.006889								5.1	-0.154992								5.1	0.002486
5.11667	-0.004059								5.11667	0.011965								5.11667	0.004687							5.11667	-0.006281								5.11667	-0.115505								5.11667	0.003478
5.13333	-0.001313								5.13333	0.008599								5.13333	0.005952							5.13333	-0.006259								5.13333	-0.110726								5.13333	0.004218
5.15	0.001057								5.15	0.00674								5.15	0.006296							5.15	-0.005484								5.15	-0.062572								5.15	0.004749
5.16667	0.004305								5.16667	0.00107								5.16667	0.005802							5.16667	-0.005504								5.16667	0.064796								5.16667	0.004862
5.18333	0.00835								5.18333	-0.003659								5.18333	0.004304							5.18333	-0.006697								5.18333	0.111944								5.18333	0.0051
5.2	0.011118								5.2	-0.008138								5.2	0.002943							5.2	-0.008078								5.2	0.103811								5.2	0.005015
5.21667	0.014108								5.21667	-0.00952								5.21667	0.00272							5.21667	-0.009741								5.21667	0.0817								5.21667	0.00481
5.23333	0.016386								5.23333	-0.012535								5.23333	0.001951							5.23333	-0.010817								5.23333	0.085463								5.23333	0.004395
5.25	0.018454								5.25	-0.014419								5.25	0.001351							5.25	-0.010973								5.25	0.088891								5.25	0.004567
5.26667	0.020313								5.26667	-0.015968								5.26667	0.000625							5.26667	-0.010667								5.26667	0.086081								5.26667	0.004865
5.28333	0.021335								5.28333	-0.017723								5.28333	-0.000855							5.28333	-0.010613								5.28333	0.079419								5.28333	0.00399
5.3	0.022427								5.3	-0.020134								5.3	-0.002789							5.3	-0.010789								5.3	0.070561								5.3	0.002496
5.31667	0.023722								5.31667	-0.023926								5.31667	-0.004384							5.31667	-0.011121								5.31667	0.06332								5.31667	0.001299
5.33333	0.024599								5.33333	-0.026044								5.33333	-0.005099							5.33333	-0.011453								5.33333	0.061563								5.33333	0.001316
5.35	0.024345								5.35	-0.025692								5.35	-0.00481							5.35	-0.011576								5.35	0.058131								5.35	7.8e-05
5.36667	0.024217								5.36667	-0.024009								5.36667	-0.004227							5.36667	-0.011029								5.36667	0.047916								5.36667	-0.000449
5.38333	0.024089								5.38333	-0.02188								5.38333	-0.004399							5.38333	-0.010104								5.38333	0.032929								5.38333	-0.000599
5.4	0.024589								5.4	-0.019248								5.4	-0.004357							5.4	-0.008723								5.4	0.019009								5.4	-0.000202
5.41667	0.025091								5.41667	-0.016365								5.41667	-0.003853							5.41667	-0.007113								5.41667	0.00474								5.41667	-0.001186
5.43333	0.024923								5.43333	-0.014654								5.43333	-0.002595							5.43333	-0.004163								5.43333	-0.007477								5.43333	-0.002211
5.45	0.02396								5.45	-0.012609								5.45	-0.002091							5.45	-0.001631								5.45	-0.023378								5.45	-0.00353
5.46667	0.021531								5.46667	-0.009273								5.46667	-0.002801							5.46667	0.000356								5.46667	-0.036474								5.46667	-0.004555
5.48333	0.018349								5.48333	-0.005605								5.48333	-0.002715							5.48333	0.001882								5.48333	-0.040527								5.48333	-0.004827
5.5	0.014136								5.5	-0.003821								5.5	-0.002457							5.5	0.003352								5.5	-0.041073								5.5	-0.005562
5.51667	0.009411								5.51667	-0.001158								5.51667	-0.001527							5.51667	0.005566								5.51667	-0.037731								5.51667	-0.005879
5.53333	0.004435								5.53333	-0.003436								5.53333	-0.000219							5.53333	0.008074								5.53333	-0.032923								5.53333	-0.006113
5.55	-0.00029								5.55	-0.008644								5.55	-0.000545							5.55	0.007819								5.55	-0.029078								5.55	-0.005677
5.56667	-0.003257								5.56667	-0.011668								5.56667	-0.000284							5.56667	0.008276								5.56667	-0.025903								5.56667	-0.004488
5.58333	-0.005972								5.58333	-0.012657								5.58333	-0.000149							5.58333	0.009318								5.58333	-0.025115								5.58333	-0.003926
5.6	-0.008969								5.6	-0.012684								5.6	0.000205							5.6	0.009492								5.6	-0.019313								5.6	-0.00408
5.61667	-0.012086								5.61667	-0.013548								5.61667	-0.000693							5.61667	0.008667								5.61667	-0.014479								5.61667	-0.004276
5.63333	-0.013485								5.63333	-0.011565								5.63333	0.001382							5.63333	0.007632								5.63333	-0.013414								5.63333	-0.002756
5.65	-0.01522								5.65	-0.009708								5.65	0.00396							5.65	0.008273								5.65	-0.010967								5.65	-0.001488
5.66667	-0.018252								5.66667	-0.007012								5.66667	0.003314							5.66667	0.009583								5.66667	-0.006762								5.66667	-0.000303
5.68333	-0.018103								5.68333	-0.004513								5.68333	0.003295							5.68333	0.010851								5.68333	-0.001468								5.68333	0.000631
5.7	-0.023547								5.7	-0.003521								5.7	0.003541							5.7	0.011933								5.7	0.003209								5.7	0.001399
5.71667	-0.029802								5.71667	-0.006297								5.71667	0.002496							5.71667	0.011605								5.71667	0.007031								5.71667	0.001581
5.73333	-0.026343								5.73333	-0.006561								5.73333	0.00145							5.73333	0.009978								5.73333	0.009429								5.73333	0.001344
5.75	-0.022591								5.75	-0.005988								5.75	0.003964							5.75	0.008687								5.75	0.012456								5.75	0.002238
5.76667	-0.017918								5.76667	-0.003213								5.76667	0.00585							5.76667	0.006181								5.76667	0.013096								5.76667	0.002964
5.78333	-0.015548								5.78333	0.001021								5.78333	0.008279							5.78333	0.003843								5.78333	0.008879								5.78333	0.003272
5.8	-0.012206								5.8	0.005799								5.8	0.007749							5.8	0.002197								5.8	0.006626								5.8	0.002914
5.81667	-0.006579								5.81667	0.010451								5.81667	0.005007							5.81667	0.000353								5.81667	0.002378								5.81667	0.002309
5.83333	-0.003046								5.83333	0.015229								5.83333	0.002432							5.83333	-0.001533								5.83333	-0.001157								5.83333	0.001954
5.85	0.001994								5.85	0.017872								5.85	0.001029							5.85	-0.002623								5.85	-0.006158								5.85	0.002103
5.86667	0.00561								5.86667	0.019747								5.86667	0.001385							5.86667	-0.003043								5.86667	-0.008982								5.86667	0.002167
5.88333	0.009562								5.88333	0.022202								5.88333	0.000109							5.88333	-0.003254								5.88333	-0.011429								5.88333	0.001729
5.9	0.013409								5.9	0.025202								5.9	-0.00338							5.9	-0.002948								5.9	-0.012525								5.9	0.002888
5.91667	0.0167								5.91667	0.025145								5.91667	-0.005148							5.91667	-0.002215								5.91667	-0.015712								5.91667	0.001958
5.93333	0.017437								5.93333	0.025004								5.93333	-0.006205							5.93333	-0.005041								5.93333	-0.02003								5.93333	0.001446
5.95	0.021272								5.95	0.028925								5.95	-0.011197							5.95	-0.009039								5.95	-0.022506								5.95	0.002107
5.96667	0.021422								5.96667	0.034416								5.96667	-0.015854							5.96667	-0.012368								5.96667	-0.026866								5.96667	-0.000498
5.98333	0.015669								5.98333	0.030408								5.98333	-0.016952							5.98333	-0.015026								5.98333	-0.019964								5.98333	-0.001428
6	0.005753								6	0.023888								6	-0.013442							6	-0.018344								6	-0.021634								6	0.001918
6.01667	0.002943								6.01667	0.024946								6.01667	-0.010264							6.01667	-0.007839								6.01667	-0.0187								6.01667	0.017534
6.03333	0.004906								6.03333	-0.022731								6.03333	-0.016675							6.03333	-0.017473								6.03333	-0.189937								6.03333	0.007528
6.05	-0.010339								6.05	-0.166034								6.05	-0.085008							6.05	-0.133284								6.05	-0.439718								6.05	-0.095216
6.06667	-0.098476								6.06667	-0.347652								6.06667	-0.260984							6.06667	-0.494232								6.06667	-0.856133								6.06667	-0.42476
6.08333	-0.246317								6.08333	-0.544885								6.08333	-0.546361							6.08333	-1.10509								6.08333	-1.24751								6.08333	-1.04311
6.1	-0.44928								6.1	-0.77331								6.1	-0.919032							6.1	-1.82974								6.1	-1.65005								6.1	-1.8113
6.11667	-0.72289								6.11667	-1.03435								6.11667	-1.33583							6.11667	-2.54667								6.11667	-2.38706								6.11667	-2.54679
6.13333	-1.01069								6.13333	-1.31289								6.13333	-1.69452							6.13333	-3.04698								6.13333	-3.16322								6.13333	-3.07507
6.15	-1.29008								6.15	-1.6016								6.15	-1.93874							6.15	-3.25535								6.15	-3.70802								6.15	-3.30429
6.16667	-1.51814								6.16667	-1.7941								6.16667	-2.03344							6.16667	-3.20522								6.16667	-3.85226								6.16667	-3.246
6.18333	-1.63851								6.18333	-1.83793								6.18333	-1.97454							6.18333	-2.9968								6.18333	-3.63422								6.18333	-3.00279
6.2	-1.6694								6.2	-1.76745								6.2	-1.81004							6.2	-2.7341								6.2	-3.20145								6.2	-2.67537
6.21667	-1.57977								6.21667	-1.58096								6.21667	-1.61151							6.21667	-2.43438								6.21667	-2.69883								6.21667	-2.35285
6.23333	-1.46079								6.23333	-1.34276								6.23333	-1.38216							6.23333	-2.11633								6.23333	-2.22179								6.23333	-2.04004
6.25	-1.28483								6.25	-1.09183								6.25	-1.16432							6.25	-1.7729								6.25	-1.76016								6.25	-1.71153
6.26667	-1.12523								6.26667	-0.89821								6.26667	-0.95088							6.26667	-1.47545								6.26667	-1.37451								6.26667	-1.43377
6.28333	-0.939685								6.28333	-0.74784								6.28333	-0.788895							6.28333	-1.22284								6.28333	-1.07026								6.28333	-1.1993
6.3	-0.804663								6.3	-0.611162								6.3	-0.667943							6.3	-1.01853								6.3	-0.826757								6.3	-1.02808
6.31667	-0.693739								6.31667	-0.531047								6.31667	-0.568931							6.31667	-0.872838								6.31667	-0.627317								6.31667	-0.861186
6.33333	-0.579968								6.33333	-0.464498								6.33333	-0.459536							6.33333	-0.768929								6.33333	-0.487665								6.33333	-0.734144
6.35	-0.489015								6.35	-0.390015								6.35	-0.380118							6.35	-0.666485								6.35	-0.385485								6.35	-0.624101
6.36667	-0.423685								6.36667	-0.343669								6.36667	-0.310163							6.36667	-0.575596								6.36667	-0.320023								6.36667	-0.514812
6.38333	-0.336291								6.38333	-0.33668								6.38333	-0.269515							6.38333	-0.50807								6.38333	-0.301663								6.38333	-0.446679
6.4	-0.298885								6.4	-0.291339								6.4	-0.251855							6.4	-0.444851								6.4	-0.31996								6.4	-0.387171
6.41667	-0.257405								6.41667	-0.226362								6.41667	-0.230514							6.41667	-0.381544								6.41667	-0.318552								6.41667	-0.331389
6.43333	-0.217097								6.43333	-0.208361								6.43333	-0.207539							6.43333	-0.317525								6.43333	-0.270879								6.43333	-0.290721
6.45	-0.170132								6.45	-0.200251								6.45	-0.179708							6.45	-0.281182								6.45	-0.229864								6.45	-0.262948
6.46667	-0.157959								6.46667	-0.184903								6.46667	-0.162763							6.46667	-0.248648								6.46667	-0.1649								6.46667	-0.213614
6.48333	-0.143818								6.48333	-0.142341								6.48333	-0.1387							6.48333	-0.220343								6.48333	-0.104793								6.48333	-0.181529
6.5	-0.134161								6.5	-0.131767								6.5	-0.12984							6.5	-0.195006								6.5	-0.016687								6.5	-0.156228
6.51667	-0.126169								6.51667	-0.129524								6.51667	-0.121108							6.51667	-0.168912								6.51667	0.029418								6.51667	-0.133021
6.53333	-0.120564								6.53333	-0.131091								6.53333	-0.108357							6.53333	-0.148763								6.53333	0.047221								6.53333	-0.114461
6.55	-0.113578								6.55	-0.128468								6.55	-0.095732							6.55	-0.133011								6.55	0.047774								6.55	-0.095651
6.56667	-0.106005								6.56667	-0.126568								6.56667	-0.086205							6.56667	-0.111397								6.56667	0.047197								6.56667	-0.079603
6.58333	-0.096506								6.58333	-0.124208								6.58333	-0.076134							6.58333	-0.097027								6.58333	0.049048								6.58333	-0.062216
6.6	-0.087435								6.6	-0.121429								6.6	-0.066236							6.6	-0.088263								6.6	0.053831								6.6	-0.051489
6.61667	-0.078526								6.61667	-0.118357								6.61667	-0.059232							6.61667	-0.080208								6.61667	0.056606								6.61667	-0.04495
6.63333	-0.069743								6.63333	-0.11788								6.63333	-0.051809							6.63333	-0.074122								6.63333	0.05959								6.63333	-0.040002
6.65	-0.061672								6.65	-0.115083								6.65	-0.047442							6.65	-0.067616								6.65	0.061485								6.65	-0.035388
6.66667	-0.054899								6.66667	-0.111844								6.66667	-0.046843							6.66667	-0.05839								6.66667	0.065432								6.66667	-0.032241
6.68333	-0.047414								6.68333	-0.10894								6.68333	-0.045951							6.68333	-0.05021								6.68333	0.071137								6.68333	-0.029512
6.7	-0.041073								6.7	-0.106874								6.7	-0.039624							6.7	-0.044414								6.7	0.073339								6.7	-0.025781
6.71667	-0.036154								6.71667	-0.102253								6.71667	-0.033135							6.71667	-0.040375								6.71667	0.075633								6.71667	-0.022598
6.73333	-0.030817								6.73333	-0.096418								6.73333	-0.032339							6.73333	-0.037341								6.73333	0.055738								6.73333	-0.019918
6.75	-0.026191								6.75	-0.09306								6.75	-0.031084							6.75	-0.035772								6.75	-0.00456								6.75	-0.017739
6.76667	-0.021357								6.76667	-0.089144								6.76667	-0.030623							6.76667	-0.035543								6.76667	-0.01671								6.76667	-0.016817
6.78333	-0.015852								6.78333	-0.085856								6.78333	-0.033261							6.78333	-0.035105								6.78333	-0.014416								6.78333	-0.0169
6.8	-0.011606								6.8	-0.081355								6.8	-0.040555							6.8	-0.033744								6.8	-0.004058								6.8	-0.016778
6.81667	-0.008189								6.81667	-0.077899								6.81667	-0.049196							6.81667	-0.03167								6.81667	0.000666								6.81667	-0.017121
6.83333	-0.004396								6.83333	-0.073649								6.83333	-0.055366							6.83333	-0.029681								6.83333	0.001119								6.83333	-0.018636
6.85	-0.000812								6.85	-0.068924								6.85	-0.063211							6.85	-0.028361								6.85	-0.00182								6.85	-0.019774
6.86667	0.001725								6.86667	-0.064659								6.86667	-0.064734							6.86667	-0.026204								6.86667	-0.003251								6.86667	-0.020451
6.88333	0.002964								6.88333	-0.059975								6.88333	-0.063996							6.88333	-0.024758								6.88333	-0.004849								6.88333	-0.019412
6.9	0.003559								6.9	-0.051858								6.9	-0.070343							6.9	-0.02415								6.9	-0.004818								6.9	-0.016956
6.91667	0.004099								6.91667	-0.046504								6.91667	-0.075484							6.91667	-0.022956								6.91667	-0.002707								6.91667	-0.017686
6.93333	0.004639								6.93333	-0.041641								6.93333	-0.078532							6.93333	-0.022557								6.93333	-0.000345								6.93333	-0.019799
6.95	0.004384								6.95	-0.035721								6.95	-0.076723							6.95	-0.0222								6.95	0.001472								6.95	-0.021743
6.96667	0.004672								6.96667	-0.031726								6.96667	-0.067169							6.96667	-0.02134								6.96667	0.003709								6.96667	-0.023436
6.98333	0.005757								6.98333	-0.028611								6.98333	-0.049953							6.98333	-0.021234								6.98333	0.005527								6.98333	-0.02379
7	0.006097								7	-0.024994								7	-0.036055							7	-0.021087								7	0.005515								7	-0.02189
7.01667	0.006279								7.01667	-0.019576								7.01667	-0.025223							7.01667	-0.021401								7.01667	0.00429								7.01667	-0.025732
7.03333	0.005958								7.03333	-0.016517								7.03333	-0.024858							7.03333	-0.022176								7.03333	0.00411								7.03333	-0.030328
7.05	0.0048								7.05	-0.017266								7.05	-0.023363							7.05	-0.022197								7.05	0.005355								7.05	-0.030736
7.06667	0.004437								7.06667	-0.018727								7.06667	-0.022077							7.06667	-0.02092								7.06667	0.006222								7.06667	-0.032987
7.08333	0.005414								7.08333	-0.021402								7.08333	-0.022842							7.08333	-0.020774								7.08333	0.005876								7.08333	-0.04022
7.1	0.006169								7.1	-0.023239								7.1	-0.023662							7.1	-0.02042								7.1	0.004379								7.1	-0.045704
7.11667	0.006948								7.11667	-0.023025								7.11667	-0.022106							7.11667	-0.019984								7.11667	0.004228								7.11667	-0.049101
7.13333	0.008062								7.13333	-0.021384								7.13333	-0.019754							7.13333	-0.021055								7.13333	0.005627								7.13333	-0.048436
7.15	0.008674								7.15	-0.020128								7.15	-0.017695							7.15	-0.022								7.15	0.005728								7.15	-0.054052
7.16667	0.009118								7.16667	-0.018244								7.16667	-0.015553							7.16667	-0.022234								7.16667	0.003276								7.16667	-0.062934
7.18333	0.0086								7.18333	-0.015816								7.18333	-0.015127							7.18333	-0.021965								7.18333	0.004005								7.18333	-0.068424
7.2	0.007826								7.2	-0.014183								7.2	-0.016598							7.2	-0.021278								7.2	0.002575								7.2	-0.067937
7.21667	0.007715								7.21667	-0.013011								7.21667	-0.015779							7.21667	-0.019713								7.21667	0.000189								7.21667	-0.059084
7.23333	0.007687								7.23333	-0.013741								7.23333	-0.014499							7.23333	-0.017729								7.23333	-0.001821								7.23333	-0.048766
7.25	0.006319								7.25	-0.014534								7.25	-0.012885							7.25	-0.016415								7.25	-0.001696								7.25	-0.040834
7.26667	0.005662								7.26667	-0.01227								7.26667	-0.010516							7.26667	-0.013677								7.26667	0.000146								7.26667	-0.035875
7.28333	0.004713								7.28333	-0.008164								7.28333	-0.010032							7.28333	-0.010228								7.28333	0.001821								7.28333	-0.032423
7.3	0.003342								7.3	-0.003639								7.3	-0.008306							7.3	-0.006931								7.3	0.000239								7.3	-0.032457
7.31667	0.002506								7.31667	-0.000579								7.31667	-0.006049							7.31667	-0.005045								7.31667	-0.00105								7.31667	-0.032751
7.33333	0.001713								7.33333	0.003112								7.33333	-0.004379							7.33333	-0.002406								7.33333	-0.001669								7.33333	-0.02932
7.35	0.001673								7.35	0.007481								7.35	-0.002624							7.35	0.002033								7.35	-0.001241								7.35	-0.027353
7.36667	0.002847								7.36667	0.011851								7.36667	-0.000283							7.36667	0.005802								7.36667	-0.000227								7.36667	-0.023963
7.38333	0.005068								7.38333	0.015467								7.38333	0.002308							7.38333	0.009069								7.38333	0.001122								7.38333	-0.020573
7.4	0.006149								7.4	0.018036								7.4	0.00166							7.4	0.011372								7.4	0.001383								7.4	-0.018367
7.41667	0.006043								7.41667	0.021359								7.41667	0.001375							7.41667	0.013751								7.41667	0.00306								7.41667	-0.017386
7.43333	0.005226								7.43333	0.022189								7.43333	0.001256							7.43333	0.015836								7.43333	0.006329								7.43333	-0.014646
7.45	0.003781								7.45	0.020372								7.45	0.001096							7.45	0.017921								7.45	0.00964								7.45	-0.010483
7.46667	0.002085								7.46667	0.019686								7.46667	-0.000948							7.46667	0.020216								7.46667	0.011862								7.46667	-0.008706
7.48333	0.001185								7.48333	0.020046								7.48333	-0.002448							7.48333	0.021506								7.48333	0.014084								7.48333	-0.009315
7.5	0.001769								7.5	0.020657								7.5	-0.002375							7.5	0.021217								7.5	0.015788								7.5	-0.009854
7.51667	0.003419								7.51667	0.021562								7.51667	-0.002737							7.51667	0.020305								7.51667	0.017808								7.51667	-0.010028
7.53333	0.004107								7.53333	0.020828								7.53333	-0.004187							7.53333	0.01797								7.53333	0.018655								7.53333	-0.009741
7.55	0.004961								7.55	0.019182								7.55	-0.005512							7.55	0.014546								7.55	0.019167								7.55	-0.009621
7.56667	0.004141								7.56667	0.017411								7.56667	-0.005706							7.56667	0.011122								7.56667	0.019051								7.56667	-0.00632
7.58333	0.003824								7.58333	0.020246								7.58333	-0.00632							7.58333	0.008284								7.58333	0.019228								7.58333	-0.003395
7.6	0.00238								7.6	0.02174								7.6	-0.005736							7.6	0.004781								7.6	0.018797								7.6	-0.002619
7.61667	0.001234								7.61667	0.019969								7.61667	-0.005839							7.61667	0.001068								7.61667	0.022368								7.61667	-0.000977
7.63333	0.00126								7.63333	0.016467								7.63333	-0.006569							7.63333	-0.001389								7.63333	0.02104								7.63333	0.000623
7.65	0.000155								7.65	0.012965								7.65	-0.007551							7.65	-0.003344								7.65	0.012762								7.65	0.000883
7.66667	-0.000321								7.66667	0.014195								7.66667	-0.005896							7.66667	-0.004546								7.66667	0.013653								7.66667	-2.8e-05
7.68333	-0.001007								7.68333	0.017727								7.68333	-0.00491							7.68333	-0.003737								7.68333	-0.016941								7.68333	0.000609
7.7	-0.004511								7.7	0.018077								7.7	-0.003894							7.7	-0.003443								7.7	-0.139275								7.7	0.001231
7.71667	-0.007066								7.71667	0.020662								7.71667	-0.001842							7.71667	-0.004044								7.71667	-0.176197								7.71667	0.001002
7.73333	-0.008155								7.73333	0.027546								7.73333	-8.3e-05							7.73333	-0.00389								7.73333	-0.166602								7.73333	0.000605
7.75	-0.008952								7.75	0.029112								7.75	0.00088							7.75	-0.003695								7.75	-0.143987								7.75	-0.002178
7.76667	-0.009664								7.76667	0.025319								7.76667	0.001424							7.76667	-0.003919								7.76667	-0.099643								7.76667	-0.005924
7.78333	-0.009916								7.78333	0.016795								7.78333	0.001215							7.78333	-0.004101								7.78333	-0.011671								7.78333	-0.008163
7.8	-0.009901								7.8	0.007015								7.8	0.000459							7.8	-0.003889								7.8	0.044533								7.8	-0.008826
7.81667	-0.010374								7.81667	-0.020998								7.81667	0.000161							7.81667	-0.002866								7.81667	0.081954								7.81667	-0.008918
7.83333	-0.010135								7.83333	-0.081047								7.83333	0.000868							7.83333	-0.0013								7.83333	0.080395								7.83333	-0.008465
7.85	-0.010942								7.85	-0.095837								7.85	0.002664							7.85	0.000769								7.85	0.082479								7.85	-0.007678
7.86667	-0.011624								7.86667	-0.098066								7.86667	0.003664							7.86667	0.00108								7.86667	0.073719								7.86667	-0.00643
7.88333	-0.011092								7.88333	-0.084009								7.88333	0.00412							7.88333	0.001977								7.88333	0.069857								7.88333	-0.004596
7.9	-0.010378								7.9	-0.072799								7.9	0.003201							7.9	0.003299								7.9	0.057145								7.9	-0.004322
7.91667	-0.010782								7.91667	-0.057059								7.91667	0.001952							7.91667	0.004377								7.91667	0.038298								7.91667	-0.005231
7.93333	-0.010724								7.93333	-0.043779								7.93333	0.000955							7.93333	0.005161								7.93333	0.024014								7.93333	-0.003963
7.95	-0.009955								7.95	-0.038621								7.95	0.00159							7.95	0.005318								7.95	-0.015473								7.95	-0.002486
7.96667	-0.009647								7.96667	-0.04347								7.96667	0.003566							7.96667	0.004302								7.96667	-0.017782								7.96667	0.000248
7.98333	-0.008836								7.98333	-0.043127								7.98333	0.003531							7.98333	0.003788								7.98333	-0.014272								7.98333	0.002102
8	-0.007874								8	-0.036002								8	0.00376							8	0.001888								8	-0.007133								8	0.001986
8.01667	-0.006468								8.01667	-0.03448								8.01667	0.003498							8.01667	-0.002111								8.01667	-0.001353								8.01667	0.001491
8.03333	-0.005146								8.03333	-0.039232								8.03333	0.00173							8.03333	-0.004937								8.03333	0.000869								8.03333	0.001247
8.05	-0.003908								8.05	-0.047919								8.05	0.002431							8.05	-0.006172								8.05	0.001039								8.05	0.001296
8.06667	-0.004051								8.06667	-0.039482								8.06667	0.001332							8.06667	-0.007617								8.06667	0.002382								8.06667	0.002978
8.08333	-0.004571								8.08333	-0.016852								8.08333	0.000945							8.08333	-0.007596								8.08333	0.003976								8.08333	0.006293
8.1	-0.004752								8.1	0.007578								8.1	0.002457							8.1	-0.00642								8.1	0.007558								8.1	0.006432
8.11667	-0.003588								8.11667	0.021834								8.11667	0.004319							8.11667	-0.005471								8.11667	0.011745								8.11667	0.007163
8.13333	-0.001754								8.13333	0.024267								8.13333	0.006391							8.13333	-0.004437								8.13333	0.016142								8.13333	0.006973
8.15	0.000163								8.15	0.019918								8.15	0.007751							8.15	-0.003529								8.15	0.020999								8.15	0.006238
8.16667	0.001369								8.16667	0.014145								8.16667	0.008943							8.16667	-0.002412								8.16667	0.024014								8.16667	0.00475
8.18333	0.002366								8.18333	0.01034								8.18333	0.009298							8.18333	-0.001755								8.18333	0.027657								8.18333	0.002844
8.2	0.002972								8.2	0.010052								8.2	0.008871							8.2	-0.001666								8.2	0.02916								8.2	0.001826
8.21667	0.004657								8.21667	0.012021								8.21667	0.007539							8.21667	-0.000471								8.21667	0.030784								8.21667	0.001699
8.23333	0.006467								8.23333	0.014042								8.23333	0.007253							8.23333	-0.000531								8.23333	0.034962								8.23333	0.002199
8.25	0.008906								8.25	0.015897								8.25	0.007344							8.25	-0.001051								8.25	0.042657								8.25	0.001653
8.26667	0.011596								8.26667	0.018463								8.26667	0.005886							8.26667	-0.001321								8.26667	0.051106								8.26667	6e-05
8.28333	0.01282								8.28333	0.017302								8.28333	0.002878							8.28333	-0.001925								8.28333	0.061187								8.28333	-0.000863
8.3	0.013214								8.3	0.01564								8.3	-0.000248							8.3	-0.002096								8.3	0.064772								8.3	-0.001691
8.31667	0.012699								8.31667	0.017866								8.31667	-0.001484							8.31667	-0.001916								8.31667	0.049966								8.31667	-0.001921
8.33333	0.012184								8.33333	0.016782								8.33333	-0.0023							8.33333	-0.001068								8.33333	0.041358								8.33333	-0.001103
8.35	0.012381								8.35	0.014694								8.35	-0.003452							8.35	0.000954								8.35	-0.078033								8.35	0.000677
8.36667	0.013583								8.36667	0.014908								8.36667	-0.005148							8.36667	0.002724								8.36667	-0.152459								8.36667	0.000615
8.38333	0.015455								8.38333	0.017718								8.38333	-0.005378							8.38333	0.003238								8.38333	-0.134607								8.38333	0.00093
8.4	0.017758								8.4	0.022538								8.4	-0.008207							8.4	0.000834								8.4	-0.128477								8.4	0.001132
8.41667	0.016231								8.41667	0.026328								8.41667	-0.011499							8.41667	-0.003358								8.41667	-0.105525								8.41667	0.001431
8.43333	0.013281								8.43333	0.028653								8.43333	-0.014246							8.43333	-0.008052								8.43333	-0.053768								8.43333	0.004787
8.45	0.011377								8.45	0.028675								8.45	-0.01691							8.45	-0.01036								8.45	0.019049								8.45	0.005966
8.46667	0.009682								8.46667	0.025306								8.46667	-0.018443							8.46667	-0.010156								8.46667	0.103714								8.46667	0.002707
8.48333	0.006606								8.48333	0.009502								8.48333	-0.013403							8.48333	-0.004802								8.48333	0.115236								8.48333	0.001541
8.5	0.005084								8.5	-0.000434								8.5	-0.005647							8.5	0.005254								8.5	0.086108								8.5	0.0047
8.51667	0.018523								8.51667	4.3e-05								8.51667	-0.004052							8.51667	0.017497								8.51667	0.092725								8.51667	0.006744
8.53333	0.012869								8.53333	-0.050978								8.53333	-0.019413							8.53333	0.018604								8.53333	-0.102001								8.53333	0.005563
8.55	-0.075431								8.55	-0.175729								8.55	-0.097366							8.55	-0.055107								8.55	-0.34454								8.55	-0.074078
8.56667	-0.179223								8.56667	-0.319655								8.56667	-0.279529							8.56667	-0.282558								8.56667	-0.552622								8.56667	-0.330737
8.58333	-0.35038								8.58333	-0.454831								8.58333	-0.549992							8.58333	-0.734631								8.58333	-0.944505								8.58333	-0.822527
8.6	-0.606914								8.6	-0.660375								8.6	-0.908926							8.6	-1.34445								8.6	-1.46379								8.6	-1.4752
8.61667	-0.83728								8.61667	-0.891894								8.61667	-1.27084							8.61667	-1.99851								8.61667	-2.16136								8.61667	-2.14034
8.63333	-1.07962								8.63333	-1.13451								8.63333	-1.58138							8.63333	-2.51428								8.63333	-2.8882								8.63333	-2.66887
8.65	-1.2996								8.65	-1.41116								8.65	-1.76041							8.65	-2.79534								8.65	-3.38782								8.65	-2.94421
8.66667	-1.44041								8.66667	-1.5983								8.66667	-1.79965							8.66667	-2.82711								8.66667	-3.50955								8.66667	-2.95684
8.68333	-1.47973								8.68333	-1.64594								8.68333	-1.71047							8.68333	-2.70251								8.68333	-3.26249								8.68333	-2.78734
8.7	-1.44518								8.7	-1.5659								8.7	-1.58233							8.7	-2.50994								8.7	-2.83256								8.7	-2.5446
8.71667	-1.33209								8.71667	-1.40922								8.71667	-1.39594							8.71667	-2.25992								8.71667	-2.39369								8.71667	-2.26262
8.73333	-1.20108								8.73333	-1.20499								8.73333	-1.20609							8.73333	-2.00094								8.73333	-1.95465								8.73333	-1.98327
8.75	-1.04881								8.75	-1.03027								8.75	-1.0388							8.75	-1.71239								8.75	-1.5288								8.75	-1.6889
8.76667	-0.884351								8.76667	-0.837669								8.76667	-0.85543							8.76667	-1.44872								8.76667	-1.17756								8.76667	-1.42831
8.78333	-0.752214								8.78333	-0.709632								8.78333	-0.715815							8.78333	-1.19229								8.78333	-0.908375								8.78333	-1.22345
8.8	-0.653226								8.8	-0.590407								8.8	-0.599314							8.8	-0.983326								8.8	-0.716155								8.8	-1.0316
8.81667	-0.568165								8.81667	-0.496874								8.81667	-0.514972							8.81667	-0.858124								8.81667	-0.58776								8.81667	-0.874778
8.83333	-0.493739								8.83333	-0.451406								8.83333	-0.422801							8.83333	-0.75553								8.83333	-0.46108								8.83333	-0.736421
8.85	-0.451342								8.85	-0.39099								8.85	-0.331844							8.85	-0.66738								8.85	-0.361448								8.85	-0.620547
8.86667	-0.399902								8.86667	-0.316507								8.86667	-0.286941							8.86667	-0.581366								8.86667	-0.272491								8.86667	-0.531469
8.88333	-0.3547								8.88333	-0.267438								8.88333	-0.242918							8.88333	-0.505065								8.88333	-0.197059								8.88333	-0.451936
8.9	-0.300831								8.9	-0.259666								8.9	-0.197098							8.9	-0.416563								8.9	-0.135624								8.9	-0.381604
8.91667	-0.248303								8.91667	-0.247404								8.91667	-0.170833							8.91667	-0.348938								8.91667	-0.104436								8.91667	-0.34287
8.93333	-0.222696								8.93333	-0.233803								8.93333	-0.143061							8.93333	-0.316609								8.93333	-0.086603								8.93333	-0.299321
8.95	-0.203788								8.95	-0.214507								8.95	-0.122072							8.95	-0.280344								8.95	-0.064333								8.95	-0.246101
8.96667	-0.181404								8.96667	-0.188135								8.96667	-0.110126							8.96667	-0.244204								8.96667	-0.038043								8.96667	-0.227882
8.98333	-0.157723								8.98333	-0.139616								8.98333	-0.098013							8.98333	-0.209907								8.98333	-0.015773								8.98333	-0.197773
9	-0.135267								9	-0.106137								9	-0.091595							9	-0.179358								9	-0.00554								9	-0.175232
9.01667	-0.112366								9.01667	-0.093378								9.01667	-0.086898							9.01667	-0.151432								9.01667	0.002666								9.01667	-0.158875
9.03333	-0.094363								9.03333	-0.091505								9.03333	-0.082912							9.03333	-0.128614								9.03333	0.006728								9.03333	-0.144863
9.05	-0.083771								9.05	-0.086909								9.05	-0.080559							9.05	-0.104624								9.05	0.008947								9.05	-0.127376
9.06667	-0.075147								9.06667	-0.084199								9.06667	-0.075526							9.06667	-0.087918								9.06667	0.012548								9.06667	-0.109219
9.08333	-0.06736								9.08333	-0.081697								9.08333	-0.071457							9.08333	-0.079294								9.08333	0.013218								9.08333	-0.093826
9.1	-0.060935								9.1	-0.078489								9.1	-0.067305							9.1	-0.078226								9.1	0.010633								9.1	-0.080182
9.11667	-0.056592								9.11667	-0.072894								9.11667	-0.063072							9.11667	-0.079739								9.11667	0.009287								9.11667	-0.064558
9.13333	-0.051872								9.13333	-0.065081								9.13333	-0.057708							9.13333	-0.077818								9.13333	0.010326								9.13333	-0.052954
9.15	-0.043509								9.15	-0.057727								9.15	-0.05268							9.15	-0.070455								9.15	0.012455								9.15	-0.046667
9.16667	-0.035608								9.16667	-0.051797								9.16667	-0.04807							9.16667	-0.060496								9.16667	0.012951								9.16667	-0.043185
9.18333	-0.029045								9.18333	-0.047413								9.18333	-0.043418							9.18333	-0.053091								9.18333	0.01152								9.18333	-0.043262
9.2	-0.023897								9.2	-0.041613								9.2	-0.040316							9.2	-0.051106								9.2	0.010077								9.2	-0.043205
9.21667	-0.021516								9.21667	-0.036317								9.21667	-0.036923							9.21667	-0.050864								9.21667	0.00772								9.21667	-0.043723
9.23333	-0.020433								9.23333	-0.029052								9.23333	-0.034534							9.23333	-0.048402								9.23333	0.006493								9.23333	-0.043152
9.25	-0.019685								9.25	-0.022541								9.25	-0.031266							9.25	-0.044601								9.25	0.007276								9.25	-0.039651
9.26667	-0.018895								9.26667	-0.019421								9.26667	-0.027245							9.26667	-0.041302								9.26667	0.010111								9.26667	-0.035899
9.28333	-0.017226								9.28333	-0.018386								9.28333	-0.023642							9.28333	-0.039217								9.28333	0.011522								9.28333	-0.03516
9.3	-0.01631								9.3	-0.017908								9.3	-0.023976							9.3	-0.036983								9.3	0.011663								9.3	-0.035377
9.31667	-0.016001								9.31667	-0.016594								9.31667	-0.024101							9.31667	-0.037956								9.31667	0.010848								9.31667	-0.03571
9.33333	-0.015274								9.33333	-0.013521								9.33333	-0.022174							9.33333	-0.035579								9.33333	0.009741								9.33333	-0.038093
9.35	-0.014839								9.35	-0.008982								9.35	-0.018656							9.35	-0.031485								9.35	0.008467								9.35	-0.039807
9.36667	-0.014739								9.36667	-0.004569								9.36667	-0.016227							9.36667	-0.028104								9.36667	0.010165								9.36667	-0.040097
9.38333	-0.016984								9.38333	-0.000687								9.38333	-0.015766							9.38333	-0.025057								9.38333	0.011988								9.38333	-0.039299
9.4	-0.020034								9.4	0.002423								9.4	-0.019324							9.4	-0.021567								9.4	0.013443								9.4	-0.035186
9.41667	-0.018976								9.41667	0.003943								9.41667	-0.02217							9.41667	-0.019021								9.41667	0.012955								9.41667	-0.033658
9.43333	-0.01842								9.43333	0.004332								9.43333	-0.023593							9.43333	-0.015094								9.43333	0.01276								9.43333	-0.029367
9.45	-0.018952								9.45	0.003967								9.45	-0.025602							9.45	-0.012171								9.45	0.014784								9.45	-0.027379
9.46667	-0.02116								9.46667	0.00289								9.46667	-0.028574							9.46667	-0.010254								9.46667	0.012831								9.46667	-0.025308
9.48333	-0.023535								9.48333	0.002084								9.48333	-0.032802							9.48333	-0.007582								9.48333	0.007612								9.48333	-0.023278
9.5	-0.026849								9.5	-0.000463								9.5	-0.034601							9.5	-0.003502								9.5	0.000477								9.5	-0.019608
9.51667	-0.028291								9.51667	-0.003093								9.51667	-0.036316							9.51667	-0.000571								9.51667	-0.003168								9.51667	-0.013585
9.53333	-0.0281								9.53333	-0.001578								9.53333	-0.038868							9.53333	0.000392								9.53333	-0.004218								9.53333	-0.012251
9.55	-0.029751								9.55	0.001946								9.55	-0.037442							9.55	0.001731								9.55	-0.006273								9.55	-0.012549
9.56667	-0.033873								9.56667	0.002875								9.56667	-0.034468							9.56667	0.003447								9.56667	-0.011719								9.56667	-0.011843
9.58333	-0.036236								9.58333	-0.004714								9.58333	-0.031744							9.58333	0.004285								9.58333	-0.017919								9.58333	-0.011932
9.6	-0.03766								9.6	-0.009987								9.6	-0.031867							9.6	0.004192								9.6	-0.022895								9.6	-0.01168
9.61667	-0.037769								9.61667	-0.005462								9.61667	-0.031067							9.61667	0.003585								9.61667	-0.02955								9.61667	-0.01075
9.63333	-0.036161								9.63333	-0.001565								9.63333	-0.029513							9.63333	0.003187								9.63333	-0.03633								9.63333	-0.010363
9.65	-0.034219								9.65	-0.004912								9.65	-0.024024							9.65	0.002036								9.65	-0.035784								9.65	-0.010312
9.66667	-0.032862								9.66667	-0.007295								9.66667	-0.020377							9.66667	0.000717								9.66667	-0.033144								9.66667	-0.010177
9.68333	-0.029914								9.68333	-0.010404								9.68333	-0.016437							9.68333	0.000697								9.68333	-0.026653								9.68333	-0.009958
9.7	-0.026683								9.7	-0.013587								9.7	-0.012789							9.7	-0.000501								9.7	-0.019364								9.7	-0.011198
9.71667	-0.0245								9.71667	-0.016477								9.71667	-0.010478							9.71667	-0.000618								9.71667	-0.018582								9.71667	-0.013478
9.73333	-0.02663								9.73333	-0.015809								9.73333	-0.007915							9.73333	-0.000441								9.73333	-0.016753								9.73333	-0.01471
9.75	-0.026751								9.75	-0.016271								9.75	-0.00259							9.75	-0.000139								9.75	-0.008937								9.75	-0.014812
9.76667	-0.023856								9.76667	-0.019119								9.76667	-0.003586							9.76667	0.000247								9.76667	-0.002879								9.76667	-0.012528
9.78333	-0.017068								9.78333	-0.022646								9.78333	-0.005295							9.78333	0.000717								9.78333	0.00343								9.78333	-0.009071
9.8	-0.012426								9.8	-0.023321								9.8	-0.00474							9.8	0.001938								9.8	0.009099								9.8	-0.007075
9.81667	-0.008557								9.81667	-0.023453								9.81667	-0.002969							9.81667	0.001816								9.81667	0.008346								9.81667	-0.005824
9.83333	-0.004352								9.83333	-0.025677								9.83333	-0.003835							9.83333	0.001234								9.83333	0.008262								9.83333	-0.003443
9.85	0.001904								9.85	-0.028614								9.85	-0.005328							9.85	-0.001065								9.85	0.008179								9.85	-0.002234
9.86667	0.00523								9.86667	-0.03268								9.86667	-0.006487							9.86667	-0.004202								9.86667	0.008932								9.86667	-0.001235
9.88333	0.008179								9.88333	-0.03696								9.88333	-0.005972							9.88333	-0.007338								9.88333	0.013412								9.88333	0.002947
9.9	0.012172								9.9	-0.039608								9.9	-0.00738							9.9	-0.009846								9.9	0.015228								9.9	0.007928
9.91667	0.0154								9.91667	-0.04439								9.91667	-0.009746							9.91667	-0.010928								9.91667	0.014641								9.91667	0.014926
9.93333	0.018711								9.93333	-0.048545								9.93333	-0.010145							9.93333	-0.010211								9.93333	0.01196								9.93333	0.016775
9.95	0.021352								9.95	-0.051528								9.95	-0.010419							9.95	-0.008656								9.95	0.010117								9.95	0.015693
9.96667	0.022612								9.96667	-0.054253								9.96667	-0.012953							9.96667	-0.00685								9.96667	0.008776								9.96667	0.013773
9.98333	0.023872								9.98333	-0.058286								9.98333	-0.011845							9.98333	-0.005337								9.98333	0.006932								9.98333	0.011644
10	0.02538								10	-0.06031								10	-0.011404							10	-0.003856								10	0.004402								10	0.009938
10.0167	0.026407								10.0167	-0.063045								10.0167	-0.01167							10.0167	-0.002362								10.0167	0.001703								10.0167	0.008489
10.0333	0.027854								10.0333	-0.073987								10.0333	-0.011768							10.0333	-0.000449								10.0333	-0.000871								10.0333	0.007626
10.05	0.02817								10.05	-0.081955								10.05	-0.011155							10.05	0.000794								10.05	-0.003822								10.05	0.007517
10.0667	0.027774								10.0667	-0.096068								10.0667	-0.010667							10.0667	0.002875								10.0667	-0.004888								10.0667	0.006152
10.0833	0.02763								10.0833	-0.097091								10.0833	-0.009342							10.0833	0.008598								10.0833	-0.006499								10.0833	0.006085
10.1	0.02658								10.1	-0.065791								10.1	-0.007386							10.1	0.013211								10.1	-0.007288								10.1	0.004303
10.1167	0.025174								10.1167	-0.046131								10.1167	-0.008773							10.1167	0.015972								10.1167	-0.00682								10.1167	0.000514
10.1333	0.024229								10.1333	-0.047866								10.1333	-0.011123							10.1333	0.016807								10.1333	-0.006184								10.1333	-1e-05
10.15	0.023451								10.15	-0.054457								10.15	-0.01272							10.15	0.016595								10.15	-0.005088								10.15	-0.000241
10.1667	0.021626								10.1667	-0.058185								10.1667	-0.013647							10.1667	0.016886								10.1667	-0.003489								10.1667	-0.000848
10.1833	0.020597								10.1833	-0.062603								10.1833	-0.014574							10.1833	0.018558								10.1833	-0.002644								10.1833	-0.001079
10.2	0.019999								10.2	-0.063504								10.2	-0.015665							10.2	0.018285								10.2	-0.001848								10.2	-0.001564
10.2167	0.018666								10.2167	-0.061014								10.2167	-0.017754							10.2167	0.017547								10.2167	-0.001498								10.2167	-0.001635
10.2333	0.017919								10.2333	-0.057268								10.2333	-0.021308							10.2333	0.016265								10.2333	-0.001273								10.2333	-0.001581
10.25	0.016963								10.25	-0.052684								10.25	-0.024653							10.25	0.013768								10.25	0.000249								10.25	-0.001652
10.2667	0.01651								10.2667	-0.050633								10.2667	-0.02737							10.2667	0.00922								10.2667	0.003279								10.2667	-0.002101
10.2833	0.015261								10.2833	-0.052081								10.2833	-0.026905							10.2833	0.005258								10.2833	0.005514								10.2833	-0.002298
10.3	0.012454								10.3	-0.050724								10.3	-0.026311							10.3	0.001224								10.3	0.006621								10.3	-0.002167
10.3167	0.009799								10.3167	-0.041286								10.3167	-0.027677							10.3167	-0.002038								10.3167	0.005796								10.3167	-0.002173
10.3333	0.007814								10.3333	-0.031556								10.3333	-0.026656							10.3333	-0.005215								10.3333	0.008446								10.3333	-0.002808
10.35	0.005284								10.35	-0.025551								10.35	-0.028399							10.35	-0.007011								10.35	0.011766								10.35	-0.003066
10.3667	0.002294								10.3667	-0.018538								10.3667	-0.029556							10.3667	-0.008723								10.3667	0.014457								10.3667	-0.002947
10.3833	-0.000403								10.3833	-0.007944								10.3833	-0.026274							10.3833	-0.010058								10.3833	0.015851								10.3833	-0.00287
10.4	-0.002594								10.4	0.002692								10.4	-0.022947							10.4	-0.012484								10.4	0.012812								10.4	-0.002761
10.4167	-0.003224								10.4167	0.013788								10.4167	-0.020699							10.4167	-0.016715								10.4167	0.012033								10.4167	-0.003464
10.4333	-0.003142								10.4333	0.025889								10.4333	-0.016903							10.4333	-0.017093								10.4333	0.009412								10.4333	-0.003831
10.45	-0.003814								10.45	0.030245								10.45	-0.013567							10.45	-0.018141								10.45	-0.013683								10.45	-0.003906
10.4667	-0.003188								10.4667	0.027922								10.4667	-0.011277							10.4667	-0.016091								10.4667	-0.021663								10.4667	-0.004609
10.4833	-0.000636								10.4833	0.026589								10.4833	-0.007857							10.4833	-0.014251								10.4833	-0.013775								10.4833	-0.004935
10.5	0.001346								10.5	0.033126								10.5	-0.004892							10.5	-0.013882								10.5	-0.003085								10.5	-0.005312
10.5167	0.003322								10.5167	0.038951								10.5167	-0.002668							10.5167	-0.010844								10.5167	-0.000112								10.5167	-0.005163
10.5333	0.004294								10.5333	0.038539								10.5333	0.000184							10.5333	-0.008058								10.5333	0.00236								10.5333	-0.00472
10.55	0.004386								10.55	0.032976								10.55	0.001821							10.55	-0.006108								10.55	0.001398								10.55	-0.004361
10.5667	0.004436								10.5667	0.02545								10.5667	0.004213							10.5667	-0.003866								10.5667	0.00052								10.5667	-0.00396
10.5833	0.002812								10.5833	0.021325								10.5833	0.006144							10.5833	-0.000828								10.5833	0.003284								10.5833	-0.003518
10.6	-0.000708								10.6	0.018833								10.6	0.003814							10.6	0.002293								10.6	0.005288								10.6	-0.002999
10.6167	-0.004505								10.6167	0.018811								10.6167	0.003807							10.6167	0.003991								10.6167	0.00606								10.6167	-0.002619
10.6333	-0.004367								10.6333	0.018328								10.6333	0.004303							10.6333	0.004767								10.6333	0.006497								10.6333	-0.001945
10.65	-0.002386								10.65	0.016803								10.65	0.003961							10.65	0.005502								10.65	0.008734								10.65	-0.00123
10.6667	1.4e-05								10.6667	0.011832								10.6667	0.002782							10.6667	0.005065								10.6667	0.009213								10.6667	0.000364
10.6833	0.001785								10.6833	0.005563								10.6833	0.002273							10.6833	0.004125								10.6833	0.006259								10.6833	0.002503
10.7	0.001047								10.7	0.000382								10.7	-0.00082							10.7	0.002396								10.7	0.004084								10.7	0.003676
10.7167	-0.00384								10.7167	-0.00191								10.7167	-0.004054							10.7167	0.00089								10.7167	0.000998								10.7167	0.005052
10.7333	-0.014212								10.7333	-0.002401								10.7333	-0.00059							10.7333	0.000723								10.7333	-0.001879								10.7333	0.00647
10.75	-0.03053								10.75	-0.002772								10.75	0.000572							10.75	-7.2e-05								10.75	-0.003082								10.75	0.007469
10.7667	-0.037301								10.7667	-0.002953								10.7667	-0.003919							10.7667	-0.000908								10.7667	-0.003405								10.7667	0.007672
10.7833	-0.035364								10.7833	-0.004349								10.7833	-0.00573							10.7833	-0.000907								10.7833	-0.002891								10.7833	0.007876
10.8	-0.03156								10.8	-0.009848								10.8	-0.001415							10.8	-5.8e-05								10.8	-0.002991								10.8	0.008539
10.8167	-0.026259								10.8167	-0.019617								10.8167	0.007494							10.8167	0.000982								10.8167	-0.002521								10.8167	0.007442
10.8333	-0.02615								10.8333	-0.028423								10.8333	0.009034							10.8333	0.002146								10.8333	-0.001087								10.8333	0.004294
10.85	-0.023822								10.85	-0.029521								10.85	0.007601							10.85	0.002893								10.85	-0.001161								10.85	0.001689
10.8667	-0.018773								10.8667	-0.027137								10.8667	0.006378							10.8667	0.002969								10.8667	-0.00471								10.8667	0.000425
10.8833	-0.017575								10.8833	-0.025926								10.8833	0.010137							10.8833	0.003883								10.8833	-0.007799								10.8833	-0.000505
10.9	-0.01246								10.9	-0.028943								10.9	0.009973							10.9	0.005272								10.9	-0.009669								10.9	-0.001101
10.9167	-0.003469								10.9167	-0.034515								10.9167	0.006702							10.9167	0.007612								10.9167	-0.007971								10.9167	-0.002581
10.9333	0.004602								10.9333	-0.034099								10.9333	0.003263							10.9333	0.012045								10.9333	-0.003887								10.9333	-0.005736
10.95	0.010285								10.95	-0.028516								10.95	-0.004279							10.95	0.017651								10.95	0.003044								10.95	-0.010105
10.9667	0.015927								10.9667	-0.020293								10.9667	-0.008136							10.9667	0.025852								10.9667	0.007463								10.9667	-0.016064
10.9833	0.018471								10.9833	-0.017931								10.9833	-0.012664							10.9833	0.037278								10.9833	0.014184								10.9833	-0.020056
11	0.02025								11	-0.021849								11	-0.020446							11	0.039339								11	0.014836								11	-0.018315
11.0167	0.025543								11.0167	-0.022417								11.0167	-0.024518							11.0167	0.038959								11.0167	-0.006701								11.0167	0.001172
11.0333	0.012288								11.0333	-0.045385								11.0333	-0.050487							11.0333	0.021623								11.0333	-0.251645								11.0333	0.008853
11.05	-0.081647								11.05	-0.158153								11.05	-0.111583							11.05	-0.051356								11.05	-0.684576								11.05	-0.0703
11.0667	-0.175958								11.0667	-0.286466								11.0667	-0.240003							11.0667	-0.288918								11.0667	-0.891295								11.0667	-0.296536
11.0833	-0.328047								11.0833	-0.39485								11.0833	-0.493231							11.0833	-0.725395								11.0833	-1.09688								11.0833	-0.719593
11.1	-0.526487								11.1	-0.595385								11.1	-0.810301							11.1	-1.23019								11.1	-1.1824								11.1	-1.27722
11.1167	-0.737938								11.1167	-0.803248								11.1167	-1.12287							11.1167	-1.7566								11.1167	-1.57957								11.1167	-1.82446
11.1333	-0.944617								11.1333	-1.01865								11.1333	-1.41949							11.1333	-2.17257								11.1333	-2.23935								11.1333	-2.23681
11.15	-1.14007								11.15	-1.23709								11.15	-1.60675							11.15	-2.40675								11.15	-2.72286								11.15	-2.43852
11.1667	-1.27646								11.1667	-1.39625								11.1667	-1.66891							11.1667	-2.45269								11.1667	-2.88081								11.1667	-2.45291
11.1833	-1.33685								11.1833	-1.44445								11.1833	-1.60542							11.1833	-2.37034								11.1833	-2.75434								11.1833	-2.33856
11.2	-1.28361								11.2	-1.36265								11.2	-1.45991							11.2	-2.21393								11.2	-2.4401								11.2	-2.15768
11.2167	-1.18169								11.2167	-1.22429								11.2167	-1.26728							11.2167	-2.01918								11.2167	-2.06688								11.2167	-1.9506
11.2333	-1.03819								11.2333	-1.05143								11.2333	-1.09986							11.2333	-1.79697								11.2333	-1.71417								11.2333	-1.72091
11.25	-0.909398								11.25	-0.871814								11.25	-0.93771							11.25	-1.53042								11.25	-1.37377								11.25	-1.48247
11.2667	-0.787175								11.2667	-0.709422								11.2667	-0.78557							11.2667	-1.28728								11.2667	-1.07913								11.2667	-1.28285
11.2833	-0.682955								11.2833	-0.603593								11.2833	-0.635188							11.2833	-1.06017								11.2833	-0.847003								11.2833	-1.08552
11.3	-0.571984								11.3	-0.509236								11.3	-0.489536							11.3	-0.894432								11.3	-0.652978								11.3	-0.929603
11.3167	-0.50079								11.3167	-0.437907								11.3167	-0.412583							11.3167	-0.777836								11.3167	-0.501879								11.3167	-0.776918
11.3333	-0.427								11.3333	-0.380226								11.3333	-0.351289							11.3333	-0.672252								11.3333	-0.383729								11.3333	-0.66522
11.35	-0.363803								11.35	-0.33613								11.35	-0.295941							11.35	-0.582535								11.35	-0.307741								11.35	-0.56914
11.3667	-0.307472								11.3667	-0.29639								11.3667	-0.248924							11.3667	-0.520452								11.3667	-0.230329								11.3667	-0.463597
11.3833	-0.271154								11.3833	-0.265065								11.3833	-0.210909							11.3833	-0.453177								11.3833	-0.166943								11.3833	-0.402602
11.4	-0.210201								11.4	-0.232149								11.4	-0.186752							11.4	-0.382633								11.4	-0.12232								11.4	-0.344499
11.4167	-0.18876								11.4167	-0.206351								11.4167	-0.167455							11.4167	-0.321963								11.4167	-0.101702								11.4167	-0.292179
11.4333	-0.161959								11.4333	-0.174067								11.4333	-0.145938							11.4333	-0.270714								11.4333	-0.078866								11.4333	-0.24773
11.45	-0.149351								11.45	-0.14609								11.45	-0.128692							11.45	-0.23056								11.45	-0.058039								11.45	-0.216302
11.4667	-0.139842								11.4667	-0.130255								11.4667	-0.120196							11.4667	-0.202966								11.4667	-0.036375								11.4667	-0.195593
11.4833	-0.130584								11.4833	-0.11534								11.4833	-0.110319							11.4833	-0.180313								11.4833	-0.021032								11.4833	-0.173209
11.5	-0.122308								11.5	-0.099044								11.5	-0.099733							11.5	-0.16126								11.5	-0.010387								11.5	-0.153464
11.5167	-0.116265								11.5167	-0.087731								11.5167	-0.090747							11.5167	-0.145347								11.5167	-0.003572								11.5167	-0.139881
11.5333	-0.113195								11.5333	-0.07617								11.5333	-0.079794							11.5333	-0.13295								11.5333	0.002365								11.5333	-0.127763
11.55	-0.110125								11.55	-0.068474								11.55	-0.070557							11.55	-0.123401								11.55	0.00378								11.55	-0.119622
11.5667	-0.104627								11.5667	-0.066263								11.5667	-0.063497							11.5667	-0.114479								11.5667	0.005404								11.5667	-0.110811
11.5833	-0.09758								11.5833	-0.066062								11.5833	-0.056898							11.5833	-0.106395								11.5833	0.007489								11.5833	-0.102963
11.6	-0.089541								11.6	-0.065484								11.6	-0.051644							11.6	-0.095466								11.6	0.011364								11.6	-0.096667
11.6167	-0.082966								11.6167	-0.060174								11.6167	-0.046658							11.6167	-0.084417								11.6167	0.017895								11.6167	-0.089204
11.6333	-0.077481								11.6333	-0.058129								11.6333	-0.041672							11.6333	-0.076717								11.6333	0.02091								11.6333	-0.078979
11.65	-0.071576								11.65	-0.055494								11.65	-0.036309							11.65	-0.069185								11.65	0.022124								11.65	-0.071307
11.6667	-0.066132								11.6667	-0.055873								11.6667	-0.029942							11.6667	-0.061737								11.6667	0.023212								11.6667	-0.064807
11.6833	-0.061651								11.6833	-0.053489								11.6833	-0.023574							11.6833	-0.056047								11.6833	0.025682								11.6833	-0.057721
11.7	-0.057764								11.7	-0.050477								11.7	-0.018135							11.7	-0.050948								11.7	0.028434								11.7	-0.051056
11.7167	-0.054697								11.7167	-0.049601								11.7167	-0.014312							11.7167	-0.046572								11.7167	0.026595								11.7167	-0.045026
11.7333	-0.051631								11.7333	-0.049673								11.7333	-0.010531							11.7333	-0.042029								11.7333	0.026095								11.7333	-0.039581
11.75	-0.046681								11.75	-0.047345								11.75	-0.007545							11.75	-0.03824								11.75	0.028149								11.75	-0.034932
11.7667	-0.043279								11.7667	-0.046817								11.7667	-0.003596							11.7667	-0.03512								11.7667	0.031249								11.7667	-0.029613
11.7833	-0.039166								11.7833	-0.048299								11.7833	-0.000191							11.7833	-0.031038								11.7833	0.03368								11.7833	-0.023331
11.8	-0.036563								11.8	-0.048567								11.8	0.002952							11.8	-0.026878								11.8	0.034172								11.8	-0.018935
11.8167	-0.033215								11.8167	-0.046992								11.8167	0.00464							11.8167	-0.022608								11.8167	0.03639								11.8167	-0.015508
11.8333	-0.029491								11.8333	-0.043586								11.8333	0.00503							11.8333	-0.01725								11.8333	0.044135								11.8333	-0.013756
11.85	-0.023882								11.85	-0.042086								11.85	0.007639							11.85	-0.011473								11.85	0.08081								11.85	-0.011544
11.8667	-0.022712								11.8667	-0.039623								11.8667	0.009871							11.8667	-0.006826								11.8667	0.126362								11.8667	-0.008954
11.8833	-0.024221								11.8833	-0.042311								11.8833	0.012145							11.8833	-0.001971								11.8833	0.125482								11.8833	-0.005402
11.9	-0.025602								11.9	-0.044035								11.9	0.00888							11.9	0.002339								11.9	0.09013								11.9	-0.004531
11.9167	-0.025469								11.9167	-0.042744								11.9167	0.006539							11.9167	0.005176								11.9167	0.048001								11.9167	-0.00396
11.9333	-0.025545								11.9333	-0.041273								11.9333	0.005453							11.9333	0.006339								11.9333	0.027224								11.9333	-0.004058
11.95	-0.02516								11.95	-0.038528								11.95	-0.018367							11.95	0.009135								11.95	0.038434								11.95	-0.004826
11.9667	-0.02465								11.9667	-0.038546								11.9667	-0.035195							11.9667	0.009628								11.9667	0.03813								11.9667	-0.004883
11.9833	-0.022423								11.9833	-0.040071								11.9833	-0.048297							11.9833	0.009828								11.9833	0.034603								11.9833	-0.005274
12	-0.01952								12	-0.043062								12	-0.059277							12	0.010784								12	0.039978								12	-0.006044
12.0167	-0.017095								12.0167	-0.04241								12.0167	-0.057368							12.0167	0.012751								12.0167	0.041376								12.0167	-0.007951
12.0333	-0.014963								12.0333	-0.039663								12.0333	-0.062158							12.0333	0.014467								12.0333	0.043485								12.0333	-0.009565
12.05	-0.015218								12.05	-0.035398								12.05	-0.066487							12.05	0.015554								12.05	0.043459								12.05	-0.011765
12.0667	-0.01543								12.0667	-0.035236								12.0667	-0.061438							12.0667	0.017563								12.0667	0.050635								12.0667	-0.015053
12.0833	-0.015183								12.0833	-0.03767								12.0833	-0.048811							12.0833	0.0166								12.0833	0.050148								12.0833	-0.02144
12.1	-0.013542								12.1	-0.037843								12.1	-0.03913							12.1	0.015175								12.1	0.052283								12.1	-0.026865
12.1167	-0.012363								12.1167	-0.038936								12.1167	-0.034069							12.1167	0.013499								12.1167	0.053533								12.1167	-0.032255
12.1333	-0.010179								12.1333	-0.040497								12.1333	-0.02972							12.1333	0.01153								12.1333	0.058887								12.1333	-0.036096
12.15	-0.008666								12.15	-0.036239								12.15	-0.028762							12.15	0.008808								12.15	0.061938								12.15	-0.041067
12.1667	-0.007863								12.1667	-0.033321								12.1667	-0.029353							12.1667	0.005416								12.1667	0.062393								12.1667	-0.046038
12.1833	-0.005554								12.1833	-0.030612								12.1833	-0.03007							12.1833	0.001018								12.1833	0.062345								12.1833	-0.048497
12.2	-0.003564								12.2	-0.025726								12.2	-0.029422							12.2	-0.003472								12.2	0.060899								12.2	-0.054266
12.2167	-0.000386								12.2167	-0.023582								12.2167	-0.024735							12.2167	-0.008494								12.2167	0.058019								12.2167	-0.05958
12.2333	0.002247								12.2333	-0.023579								12.2333	-0.022184							12.2333	-0.012093								12.2333	0.055599								12.2333	-0.058865
12.25	0.004127								12.25	-0.025376								12.25	-0.021683							12.25	-0.014561								12.25	0.054436								12.25	-0.054843
12.2667	0.004333								12.2667	-0.022777								12.2667	-0.019634							12.2667	-0.015857								12.2667	0.053272								12.2667	-0.051449
12.2833	0.003826								12.2833	-0.014944								12.2833	-0.018171							12.2833	-0.016315								12.2833	0.051229								12.2833	-0.054753
12.3	0.003548								12.3	-0.010168								12.3	-0.01664							12.3	-0.015661								12.3	0.051345								12.3	-0.05919
12.3167	0.002464								12.3167	-0.005849								12.3167	-0.01626							12.3167	-0.014182								12.3167	0.049102								12.3167	-0.058023
12.3333	0.00205								12.3333	-0.002834								12.3333	-0.016716							12.3333	-0.012577								12.3333	0.047528								12.3333	-0.053883
12.35	0.001426								12.35	-0.001578								12.35	-0.016294							12.35	-0.012145								12.35	0.046498								12.35	-0.048487
12.3667	0.000886								12.3667	0.003028								12.3667	-0.015453							12.3667	-0.012383								12.3667	0.046808								12.3667	-0.043425
12.3833	-7.2e-05								12.3833	0.00621								12.3833	-0.012141							12.3833	-0.012076								12.3833	0.047663								12.3833	-0.039913
12.4	0.000581								12.4	0.008177								12.4	-0.010429							12.4	-0.010741								12.4	0.046905								12.4	-0.037157
12.4167	0.001905								12.4167	0.011183								12.4167	-0.00804							12.4167	-0.009504								12.4167	0.0439								12.4167	-0.034365
12.4333	0.002727								12.4333	0.015722								12.4333	-0.004478							12.4333	-0.009231								12.4333	0.0401								12.4333	-0.029646
12.45	0.003884								12.45	0.016869								12.45	-0.002256							12.45	-0.007701								12.45	0.036593								12.45	-0.024049
12.4667	0.004663								12.4667	0.018603								12.4667	0.000342							12.4667	-0.006632								12.4667	0.034049								12.4667	-0.018744
12.4833	0.00582								12.4833	0.020043								12.4833	0.004448							12.4833	-0.006233								12.4833	0.035147								12.4833	-0.013607
12.5	0.00637								12.5	0.017213								12.5	0.0073							12.5	-0.005888								12.5	0.035822								12.5	-0.009519
12.5167	0.006468								12.5167	0.014939								12.5167	0.009323							12.5167	-0.005331								12.5167	0.035464								12.5167	-0.006023
12.5333	0.007152								12.5333	0.014255								12.5333	0.007327							12.5333	-0.004732								12.5333	0.033766								12.5333	-0.003615
12.55	0.008003								12.55	0.015037								12.55	0.006964							12.55	-0.004008								12.55	0.029262								12.55	-0.001459
12.5667	0.007389								12.5667	0.011967								12.5667	0.006014							12.5667	-0.003619								12.5667	0.018186								12.5667	0.000405
12.5833	0.006775								12.5833	0.009525								12.5833	0.005902							12.5833	-0.002936								12.5833	0.004471								12.5833	0.002561
12.6	0.006892								12.6	0.011102								12.6	0.005885							12.6	-0.002131								12.6	-0.006494								12.6	0.004506
12.6167	0.006553								12.6167	0.011218								12.6167	0.007003							12.6167	-0.001714								12.6167	-0.030987								12.6167	0.007576
12.6333	0.005963								12.6333	0.011379								12.6333	0.008708							12.6333	-0.001547								12.6333	-0.141769								12.6333	0.010771
12.65	0.004953								12.65	0.011121								12.65	0.010873							12.65	-0.000752								12.65	-0.187405								12.65	0.012334
12.6667	0.004614								12.6667	0.007556								12.6667	0.011573							12.6667	-0.000628								12.6667	-0.131972								12.6667	0.013059
12.6833	0.004819								12.6833	0.005414								12.6833	0.011519							12.6833	-0.000545								12.6833	-0.11221								12.6833	0.013449
12.7	0.004537								12.7	0.005993								12.7	0.011523							12.7	0.00034								12.7	-0.053375								12.7	0.013419
12.7167	0.003362								12.7167	0.006994								12.7167	0.010722							12.7167	0.00125								12.7167	0.009028								12.7167	0.01221
12.7333	0.003611								12.7333	0.009138								12.7333	0.009587							12.7333	0.001615								12.7333	0.022529								12.7333	0.012593
12.75	0.004362								12.75	0.010988								12.75	0.0082							12.75	0.002232								12.75	-0.063197								12.75	0.013519
12.7667	0.00369								12.7667	0.011289								12.7667	0.007441							12.7667	0.004439								12.7667	-0.11522								12.7667	0.012939
12.7833	0.001971								12.7833	0.009874								12.7833	0.007226							12.7833	0.006061								12.7833	-0.106827								12.7833	0.011772
12.8	0.00181								12.8	0.012268								12.8	0.006819							12.8	0.008033								12.8	-0.092592								12.8	0.010562
12.8167	0.000981								12.8167	0.01705								12.8167	0.006373							12.8167	0.009686								12.8167	-0.078834								12.8167	0.008717
12.8333	0.000529								12.8333	0.01668								12.8333	0.006261							12.8333	0.011005								12.8333	-0.064197								12.8333	0.00683
12.85	-0.000509								12.85	0.016686								12.85	0.007447							12.85	0.012114								12.85	-0.049435								12.85	0.002389
12.8667	-0.002636								12.8667	0.018157								12.8667	0.006833							12.8667	0.012971								12.8667	-0.039068								12.8667	0.000837
12.8833	-0.003339								12.8833	0.018289								12.8833	0.005339							12.8833	0.013453								12.8833	-0.004879								12.8833	0.001503
12.9	-0.003412								12.9	0.019164								12.9	0.005328							12.9	0.013703								12.9	0.123512								12.9	-0.000261
12.9167	-0.004015								12.9167	0.011287								12.9167	0.005735							12.9167	0.01332								12.9167	0.163214								12.9167	-0.001869
12.9333	-0.004283								12.9333	-0.011285								12.9333	0.005765							12.9333	0.01256								12.9333	0.180265								12.9333	-0.00599
12.95	-0.00363								12.95	-0.048929								12.95	0.004791							12.95	0.011841								12.95	0.183123								12.95	-0.00944
12.9667	-0.003103								12.9667	-0.072967								12.9667	0.003774							12.9667	0.010244								12.9667	0.148719								12.9667	-0.00883
12.9833	-0.003538								12.9833	-0.085784								12.9833	0.00259							12.9833	0.008061								12.9833	0.118083								12.9833	-0.008428
13	-0.004897								13	-0.076007								13	0.001797							13	0.006943								13	0.082844								13	-0.007863
13.0167	-0.0061								13.0167	-0.06618								13.0167	0.000741							13.0167	0.006404								13.0167	0.061726								13.0167	-0.00522
13.0333	-0.007093								13.0333	-0.055138								13.0333	0.000398							13.0333	0.005907								13.0333	0.044712								13.0333	-0.003707
13.05	-0.008631								13.05	-0.045604								13.05	0.000347							13.05	0.005452								13.05	0.023384								13.05	-0.002947
13.0667	-0.009959								13.0667	-0.039127								13.0667	-0.000499							13.0667	0.004452								13.0667	0.005825								13.0667	-0.002732
13.0833	-0.010785								13.0833	-0.03244								13.0833	-0.000382							13.0833	0.003411								13.0833	-0.000973								13.0833	-0.002391
13.1	-0.010987								13.1	-0.026431								13.1	0.000206							13.1	0.002216								13.1	-0.007967								13.1	-0.001299
13.1167	-0.01067								13.1167	-0.021288								13.1167	0.001228							13.1167	0.001247								13.1167	-0.013765								13.1167	0.000745
13.1333	-0.011567								13.1333	-0.015852								13.1333	0.001748							13.1333	-0.000852								13.1333	-0.01458								13.1333	-0.000267
13.15	-0.010412								13.15	-0.009244								13.15	0.003314							13.15	-0.001193								13.15	-0.012883								13.15	-0.001237
13.1667	-0.009299								13.1667	-0.00205								13.1667	0.004336							13.1667	-0.001618								13.1667	-0.01822								13.1667	-0.003547
13.1833	-0.009233								13.1833	0.001209								13.1833	0.00427							13.1833	-0.002								13.1833	-0.019496								13.1833	-0.004392
13.2	-0.00896								13.2	0.003836								13.2	0.003708							13.2	-0.001496								13.2	-0.019997								13.2	-0.004902
13.2167	-0.007366								13.2167	0.008742								13.2167	0.002098							13.2167	-0.000537								13.2167	-0.018608								13.2167	-0.00441
13.2333	-0.006189								13.2333	0.011973								13.2333	0.000613							13.2333	0.000548								13.2333	-0.009808								13.2333	-0.003165
13.25	-0.00472								13.25	0.01399								13.25	-0.000579							13.25	0.001255								13.25	0.001212								13.25	-0.00192
13.2667	-0.003042								13.2667	0.017221								13.2667	-0.001268							13.2667	0.000791								13.2667	0.007583								13.2667	-0.001428
13.2833	-0.001405								13.2833	0.018945								13.2833	-0.001706							13.2833	0.000368								13.2833	0.022915								13.2833	-0.000224
13.3	0.000316								13.3	0.019227								13.3	-0.001513							13.3	0.000911								13.3	-0.095144								13.3	0.001442
13.3167	0.002587								13.3167	0.019132								13.3167	-0.001594							13.3167	0.000671								13.3167	-0.146673								13.3167	0.002112
13.3333	0.004942								13.3333	0.011583								13.3333	-0.002931							13.3333	-0.000992								13.3333	-0.122001								13.3333	0.001652
13.35	0.007758								13.35	0.0055								13.35	-0.004017							13.35	-0.002446								13.35	-0.079996								13.35	0.001359
13.3667	0.009024								13.3667	0.007079								13.3667	-0.003762							13.3667	-0.004402								13.3667	-0.063489								13.3667	0.001946
13.3833	0.011212								13.3833	0.010501								13.3833	-0.003173							13.3833	-0.005898								13.3833	-0.029648								13.3833	0.002993
13.4	0.012147								13.4	0.016316								13.4	-0.003505							13.4	-0.008316								13.4	0.052607								13.4	0.00597
13.4167	0.012524								13.4167	0.01722								13.4167	-0.004841							13.4167	-0.01112								13.4167	0.104958								13.4167	0.011187
13.4333	0.013446								13.4333	0.017077								13.4333	-0.005758							13.4333	-0.012626								13.4333	0.118163								13.4333	0.015901
13.45	0.015288								13.45	0.025307								13.45	-0.004457							13.45	-0.015053								13.45	0.116714								13.45	0.019066
13.4667	0.01466								13.4667	0.03358								13.4667	-0.001983							13.4667	-0.020034								13.4667	0.111832								13.4667	0.018254
13.4833	0.013865								13.4833	0.042019								13.4833	-0.004407							13.4833	-0.021456								13.4833	0.10607								13.4833	0.016939
13.5	0.008385								13.5	0.052028								13.5	-0.010141							13.5	-0.024515								13.5	0.094599								13.5	0.014876
13.5167	0.002351								13.5167	0.056925								13.5167	-0.004876							13.5167	-0.018088								13.5167	0.084474								13.5167	0.011329
13.5333	-0.023864								13.5333	0.029877								13.5333	0.000598							13.5333	-0.01702								13.5333	-0.059168								13.5333	0.01896
13.55	-0.093036								13.55	-0.095896								13.55	-0.005064							13.55	-0.05648								13.55	-0.558437								13.55	-0.024696
13.5667	-0.151112								13.5667	-0.211412								13.5667	-0.090192							13.5667	-0.184366								13.5667	-0.770449								13.5667	-0.182611
13.5833	-0.263241								13.5833	-0.291633								13.5833	-0.27057							13.5833	-0.476123								13.5833	-0.868246								13.5833	-0.497112
13.6	-0.423806								13.6	-0.417467								13.6	-0.518149							13.6	-0.857147								13.6	-0.896981								13.6	-0.927248
13.6167	-0.586395								13.6167	-0.581067								13.6167	-0.79732							13.6167	-1.28881								13.6167	-0.891611								13.6167	-1.37403
13.6333	-0.765271								13.6333	-0.758609								13.6333	-1.06795							13.6333	-1.65838								13.6333	-1.34227								13.6333	-1.75025
13.65	-0.954195								13.65	-0.920786								13.65	-1.2865							13.65	-1.88573								13.65	-1.85133								13.65	-1.9673
13.6667	-1.0871								13.6667	-1.05612								13.6667	-1.39631							13.6667	-1.96675								13.6667	-2.13753								13.6667	-2.02651
13.6833	-1.12207								13.6833	-1.11347								13.6833	-1.38203							13.6833	-1.91514								13.6833	-2.16138								13.6833	-1.97108
13.7	-1.09161								13.7	-1.09244								13.7	-1.29545							13.7	-1.82835								13.7	-1.99823								13.7	-1.83354
13.7167	-1.00593								13.7167	-1.00544								13.7167	-1.1587							13.7167	-1.69018								13.7167	-1.73482								13.7167	-1.67627
13.7333	-0.887644								13.7333	-0.865927								13.7333	-0.992811							13.7333	-1.49884								13.7333	-1.45884								13.7333	-1.50266
13.75	-0.755999								13.75	-0.737303								13.75	-0.833831							13.75	-1.29824								13.75	-1.17913								13.75	-1.32044
13.7667	-0.66639								13.7667	-0.600222								13.7667	-0.698005							13.7667	-1.10305								13.7667	-0.941255								13.7667	-1.14218
13.7833	-0.591853								13.7833	-0.474406								13.7833	-0.588931							13.7833	-0.931762								13.7833	-0.754078								13.7833	-0.980806
13.8	-0.507558								13.8	-0.410143								13.8	-0.491503							13.8	-0.809172								13.8	-0.587826								13.8	-0.819634
13.8167	-0.439823								13.8167	-0.372341								13.8167	-0.419912							13.8167	-0.692263								13.8167	-0.472636								13.8167	-0.690054
13.8333	-0.367775								13.8333	-0.319132								13.8333	-0.366282							13.8333	-0.600267								13.8333	-0.384828								13.8333	-0.58459
13.85	-0.304686								13.85	-0.295732								13.85	-0.312401							13.85	-0.524682								13.85	-0.298235								13.85	-0.495622
13.8667	-0.248213								13.8667	-0.256465								13.8667	-0.282218							13.8667	-0.458057								13.8667	-0.23358								13.8667	-0.410004
13.8833	-0.230426								13.8833	-0.233444								13.8833	-0.227332							13.8833	-0.396373								13.8833	-0.188813								13.8833	-0.345948
13.9	-0.213516								13.9	-0.211012								13.9	-0.18158							13.9	-0.336913								13.9	-0.161122								13.9	-0.311741
13.9167	-0.196841								13.9167	-0.18992								13.9167	-0.137352							13.9167	-0.282176								13.9167	-0.107944								13.9167	-0.270819
13.9333	-0.177946								13.9333	-0.150322								13.9333	-0.108489							13.9333	-0.232296								13.9333	-0.046643								13.9333	-0.213527
13.95	-0.163029								13.95	-0.114702								13.95	-0.094447							13.95	-0.19573								13.95	-0.031062								13.95	-0.189311
13.9667	-0.148489								13.9667	-0.096206								13.9667	-0.078857							13.9667	-0.165947								13.9667	-0.021427								13.9667	-0.159442
13.9833	-0.135581								13.9833	-0.076621								13.9833	-0.06963							13.9833	-0.139931								13.9833	-0.008735								13.9833	-0.14025
14	-0.12171								14	-0.066791								14	-0.063718							14	-0.121919								14	-0.002404								14	-0.130937
14.0167	-0.11197								14.0167	-0.061441								14.0167	-0.059048							14.0167	-0.108842								14.0167	0.001352								14.0167	-0.122782
14.0333	-0.1047								14.0333	-0.060612								14.0333	-0.054086							14.0333	-0.096687								14.0333	0.005737								14.0333	-0.114795
14.05	-0.093956								14.05	-0.059365								14.05	-0.04996							14.05	-0.085745								14.05	0.008237								14.05	-0.106305
14.0667	-0.081034								14.0667	-0.055061								14.0667	-0.0455							14.0667	-0.078447								14.0667	0.008309								14.0667	-0.09568
14.0833	-0.070373								14.0833	-0.050545								14.0833	-0.040203							14.0833	-0.071985								14.0833	0.008046								14.0833	-0.086269
14.1	-0.0644								14.1	-0.044268								14.1	-0.037676							14.1	-0.062809								14.1	0.006991								14.1	-0.078699
14.1167	-0.058586								14.1167	-0.037154								14.1167	-0.033892							14.1167	-0.053967								14.1167	0.006628								14.1167	-0.069694
14.1333	-0.055661								14.1333	-0.031296								14.1333	-0.03015							14.1333	-0.047595								14.1333	0.007312								14.1333	-0.061903
14.15	-0.053782								14.15	-0.029164								14.15	-0.028208							14.15	-0.044406								14.15	0.007828								14.15	-0.053693
14.1667	-0.052112								14.1667	-0.024478								14.1667	-0.026224							14.1667	-0.042346								14.1667	0.007382								14.1667	-0.046865
14.1833	-0.047931								14.1833	-0.019826								14.1833	-0.023151							14.1833	-0.042632								14.1833	0.006433								14.1833	-0.042674
14.2	-0.045884								14.2	-0.017264								14.2	-0.019668							14.2	-0.044473								14.2	0.004773								14.2	-0.039403
14.2167	-0.048145								14.2167	-0.014451								14.2167	-0.017109							14.2167	-0.046527								14.2167	0.003616								14.2167	-0.035119
14.2333	-0.047851								14.2333	-0.009378								14.2333	-0.0143							14.2333	-0.047743								14.2333	0.00292								14.2333	-0.030624
14.25	-0.049149								14.25	-0.008198								14.25	-0.011532							14.25	-0.048541								14.25	0.002685								14.25	-0.026465
14.2667	-0.049358								14.2667	-0.009363								14.2667	-0.009727							14.2667	-0.048879								14.2667	0.001947								14.2667	-0.020422
14.2833	-0.049692								14.2833	-0.008588								14.2833	-0.007839							14.2833	-0.050891								14.2833	-0.000172								14.2833	-0.016556
14.3	-0.049148								14.3	-0.005926								14.3	-0.005412							14.3	-0.051319								14.3	-0.002464								14.3	-0.015745
14.3167	-0.046425								14.3167	-0.001549								14.3167	-0.003222							14.3167	-0.051964								14.3167	-0.005045								14.3167	-0.013169
14.3333	-0.041859								14.3333	0.002075								14.3333	-0.002037							14.3333	-0.050223								14.3333	-0.00637								14.3333	-0.01256
14.35	-0.042695								14.35	0.004192								14.35	-0.000726							14.35	-0.050449								14.35	-0.006481								14.35	-0.012957
14.3667	-0.046754								14.3667	0.006686								14.3667	0.00071							14.3667	-0.051052								14.3667	-0.006382								14.3667	-0.012097
14.3833	-0.048092								14.3833	0.007024								14.3833	0.001434							14.3833	-0.051195								14.3833	-0.006869								14.3833	-0.012116
14.4	-0.042606								14.4	0.005561								14.4	0.001486							14.4	-0.052308								14.4	-0.006989								14.4	-0.012638
14.4167	-0.028245								14.4167	0.003889								14.4167	0.001289							14.4167	-0.049371								14.4167	-0.0063								14.4167	-0.011312
14.4333	-0.017987								14.4333	0.001547								14.4333	0.001384							14.4333	-0.048653								14.4333	-0.005359								14.4333	-0.010656
14.45	-0.009488								14.45	0.000587								14.45	0.001731							14.45	-0.047433								14.45	-0.004838								14.45	-0.010419
14.4667	-0.003124								14.4667	-0.003091								14.4667	0.001283							14.4667	-0.044622								14.4667	-0.004232								14.4667	-0.009386
14.4833	0.002194								14.4833	-0.006704								14.4833	0.001337							14.4833	-0.041266								14.4833	-0.003124								14.4833	-0.007893
14.5	0.00366								14.5	-0.006424								14.5	0.001055							14.5	-0.037583								14.5	0.000276								14.5	-0.006358
14.5167	0.001576								14.5167	-0.007191								14.5167	-3.1e-05							14.5167	-0.034208								14.5167	0.002798								14.5167	-0.004233
14.5333	-0.000173								14.5333	-0.011181								14.5333	-0.001075							14.5333	-0.029744								14.5333	0.002055								14.5333	-0.003114
14.55	0.00214								14.55	-0.011613								14.55	-0.002287							14.55	-0.024485								14.55	0.001897								14.55	-0.001827
14.5667	0.007215								14.5667	-0.010403								14.5667	-0.002368							14.5667	-0.019352								14.5667	0.005382								14.5667	0.000757
14.5833	0.008732								14.5833	-0.01051								14.5833	-0.001277							14.5833	-0.014721								14.5833	0.009328								14.5833	0.002547
14.6	0.007864								14.6	-0.009989								14.6	-0.000562							14.6	-0.010346								14.6	0.009997								14.6	0.002996
14.6167	0.006641								14.6167	-0.009594								14.6167	-0.000746							14.6167	-0.006436								14.6167	0.013418								14.6167	0.003027
14.6333	0.006046								14.6333	-0.011878								14.6333	-0.00047							14.6333	-0.003656								14.6333	0.014913								14.6333	0.002807
14.65	0.007712								14.65	-0.016465								14.65	0.000644							14.65	-0.001378								14.65	0.000205								14.65	0.002754
14.6667	0.008415								14.6667	-0.01819								14.6667	0.000878							14.6667	0.000648								14.6667	-0.040168								14.6667	0.002743
14.6833	0.00916								14.6833	-0.020144								14.6833	0.000694							14.6833	0.002339								14.6833	-0.038255								14.6833	0.00403
14.7	0.007645								14.7	-0.02302								14.7	0.000722							14.7	0.004029								14.7	-0.025844								14.7	0.003181
14.7167	0.00431								14.7167	-0.025728								14.7167	0.001933							14.7167	0.005496								14.7167	-0.011577								14.7167	0.003584
14.7333	0.001142								14.7333	-0.026008								14.7333	0.003856							14.7333	0.005917								14.7333	0.004532								14.7333	0.00248
14.75	0.002999								14.75	-0.025032								14.75	0.006408							14.75	0.006421								14.75	0.00783								14.75	-0.000969
14.7667	0.003976								14.7667	-0.02328								14.7667	0.00921							14.7667	0.007553								14.7667	0.002042								14.7667	-0.002408
14.7833	0.001897								14.7833	-0.023392								14.7833	0.011301							14.7833	0.008183								14.7833	-0.00475								14.7833	-0.002214
14.8	-0.000224								14.8	-0.027985								14.8	0.013185							14.8	0.007934								14.8	-0.009668								14.8	-0.002357
14.8167	4.9e-05								14.8167	-0.034712								14.8167	0.013307							14.8167	0.007742								14.8167	-0.009818								14.8167	-0.003181
14.8333	0.000323								14.8333	-0.035495								14.8333	0.01456							14.8333	0.007718								14.8333	-0.008755								14.8333	-0.00434
14.85	-0.00045								14.85	-0.034937								14.85	0.014975							14.85	0.00874								14.85	-0.00744								14.85	-0.008429
14.8667	0.000745								14.8667	-0.035354								14.8667	0.013214							14.8667	0.008758								14.8667	-0.006								14.8667	-0.011807
14.8833	0.001186								14.8833	-0.036675								14.8833	0.011829							14.8833	0.007519								14.8833	-0.010295								14.8833	-0.009701
14.9	-0.000509								14.9	-0.040676								14.9	0.009609							14.9	0.006618								14.9	-0.010366								14.9	-0.00973
14.9167	-0.00125								14.9167	-0.043463								14.9167	0.009109							14.9167	0.006161								14.9167	-0.003362								14.9167	-0.008602
14.9333	-0.002452								14.9333	-0.04131								14.9333	0.00773							14.9333	0.005412								14.9333	-0.0018								14.9333	-0.007515
14.95	-0.004868								14.95	-0.034174								14.95	0.00543							14.95	0.005165								14.95	-2.9e-05								14.95	-0.006428
14.9667	-0.006992								14.9667	-0.028588								14.9667	0.002334							14.9667	0.003955								14.9667	0.005174								14.9667	-0.005174
14.9833	-0.008528								14.9833	-0.026969								14.9833	0.000578							14.9833	0.001908								14.9833	0.012472								14.9833	-0.003333
15	-0.010443								15	-0.02401								15	-0.000507							15	0.000742								15	0.01797								15	-0.001032
15.0167	-0.013678								15.0167	-0.01946								15.0167	-0.001474							15.0167	-2.3e-05								15.0167	0.02445								15.0167	0.001724
15.0333	-0.016202								15.0333	-0.01604								15.0333	-0.000892							15.0333	-0.001081								15.0333	0.034278								15.0333	0.003393
15.05	-0.018139								15.05	-0.014337								15.05	-0.001189							15.05	-0.001636								15.05	0.046954								15.05	0.004977
15.0667	-0.019532								15.0667	-0.009274								15.0667	-0.001361							15.0667	-0.002568								15.0667	0.027559								15.0667	0.00518
15.0833	-0.019543								15.0833	-0.004164								15.0833	-0.001574							15.0833	-0.004757								15.0833	-0.00314								15.0833	0.00442
15.1	-0.018299								15.1	-0.001483								15.1	-0.00321							15.1	-0.006525								15.1	-0.028101								15.1	0.003828
15.1167	-0.016394								15.1167	0.000403								15.1167	-0.004827							15.1167	-0.007394								15.1167	-0.029003								15.1167	0.002532
15.1333	-0.013527								15.1333	0.003587								15.1333	-0.006151							15.1333	-0.007091								15.1333	-0.022954								15.1333	0.002031
15.15	-0.010156								15.15	0.00242								15.15	-0.006554							15.15	-0.007039								15.15	-0.018496								15.15	0.002577
15.1667	-0.007624								15.1667	0.000348								15.1667	-0.006496							15.1667	-0.007029								15.1667	-0.01609								15.1667	0.00237
15.1833	-0.005845								15.1833	0.000412								15.1833	-0.005015							15.1833	-0.006935								15.1833	-0.0136								15.1833	0.001074
15.2	-0.004567								15.2	-0.000278								15.2	-0.003198							15.2	-0.006463								15.2	-0.008176								15.2	0.000281
15.2167	-0.003878								15.2167	0.00012								15.2167	-0.003422							15.2167	-0.0063								15.2167	-0.003755								15.2167	0.000843
15.2333	-0.003022								15.2333	0.000226								15.2333	-0.00172							15.2333	-0.006723								15.2333	-0.001009								15.2333	0.00287
15.25	-0.00137								15.25	0.001013								15.25	-1.8e-05							15.25	-0.008067								15.25	0.002491								15.25	0.004646
15.2667	0.00091								15.2667	0.002187								15.2667	-0.000744							15.2667	-0.009202								15.2667	0.007791								15.2667	0.005375
15.2833	0.004363								15.2833	0.001394								15.2833	-0.002056							15.2833	-0.010044								15.2833	0.011291								15.2833	0.005979
15.3	0.00723								15.3	0.00014								15.3	-0.001652							15.3	-0.009376								15.3	0.011949								15.3	0.005537
15.3167	0.00953								15.3167	-0.000277								15.3167	-0.000945							15.3167	-0.007738								15.3167	0.008386								15.3167	0.006202
15.3333	0.01116								15.3333	-0.000401								15.3333	-0.000154							15.3333	-0.006059								15.3333	0.00654								15.3333	0.007076
15.35	0.012833								15.35	-0.003225								15.35	0.000847							15.35	-0.003877								15.35	0.007917								15.35	0.007238
15.3667	0.014798								15.3667	-0.00567								15.3667	0.00147							15.3667	-0.001527								15.3667	0.010132								15.3667	0.007735
15.3833	0.01622								15.3833	-0.00736								15.3833	0.002219							15.3833	0.001492								15.3833	0.011509								15.3833	0.007394
15.4	0.01718								15.4	-0.009721								15.4	0.00188							15.4	0.005479								15.4	0.007659								15.4	0.006971
15.4167	0.017623								15.4167	-0.009361								15.4167	0.001341							15.4167	0.0093								15.4167	0.002583								15.4167	0.007438
15.4333	0.018024								15.4333	-0.008581								15.4333	0.002435							15.4333	0.012409								15.4333	0.001149								15.4333	0.007318
15.45	0.018132								15.45	-0.007182								15.45	0.003278							15.45	0.015141								15.45	-0.000912								15.45	0.007576
15.4667	0.017445								15.4667	-0.007206								15.4667	0.004205							15.4667	0.017622								15.4667	0.003013								15.4667	0.005698
15.4833	0.017092								15.4833	-0.007816								15.4833	0.005341							15.4833	0.019601								15.4833	0.003422								15.4833	0.004658
15.5	0.017409								15.5	-0.002942								15.5	0.007063							15.5	0.02037								15.5	0.001491								15.5	0.002696
15.5167	0.018054								15.5167	0.001598								15.5167	0.009461							15.5167	0.021334								15.5167	-0.000914								15.5167	-0.000277
15.5333	0.017989								15.5333	0.001783								15.5333	0.010854							15.5333	0.021208								15.5333	0.001915								15.5333	-0.003417
15.55	0.017463								15.55	0.001651								15.55	0.011242							15.55	0.022716								15.55	0.003571								15.55	-0.007898
15.5667	0.017063								15.5667	0.001604								15.5667	0.009202							15.5667	0.020414								15.5667	0.00326								15.5667	-0.011959
15.5833	0.017374								15.5833	0.002896								15.5833	0.01047							15.5833	0.01899								15.5833	0.003116								15.5833	-0.015435
15.6	0.017225								15.6	0.002556								15.6	0.0109							15.6	0.016106								15.6	0.003269								15.6	-0.017153
15.6167	0.01607								15.6167	0.004854								15.6167	0.010522							15.6167	0.014152								15.6167	0.003481								15.6167	-0.015839
15.6333	0.015713								15.6333	0.010836								15.6333	0.007172							15.6333	0.012156								15.6333	0.00629								15.6333	-0.017288
15.65	0.015272								15.65	0.015024								15.65	0.003738							15.65	0.009616								15.65	0.00713								15.65	-0.016183
15.6667	0.014747								15.6667	0.015356								15.6667	0.001351							15.6667	0.006239								15.6667	0.006044								15.6667	-0.019684
15.6833	0.013176								15.6833	0.011837								15.6833	-0.003255							15.6833	0.002276								15.6833	0.006006								15.6833	-0.022348
15.7	0.010935								15.7	0.009197								15.7	-0.012467							15.7	-0.002146								15.7	0.006053								15.7	-0.021997
15.7167	0.010586								15.7167	0.007101								15.7167	-0.016322							15.7167	-0.005479								15.7167	0.003368								15.7167	-0.022001
15.7333	0.004126								15.7333	0.006051								15.7333	-0.017246							15.7333	-0.008938								15.7333	0.001646								15.7333	-0.018404
15.75	0.002272								15.75	0.005196								15.75	-0.014276							15.75	-0.011392								15.75	-3.4e-05								15.75	-0.011542
15.7667	0.000166								15.7667	0.003735								15.7667	-0.012227							15.7667	-0.013008								15.7667	-0.000332								15.7667	-0.002628
15.7833	-0.003657								15.7833	0.002651								15.7833	-0.011309							15.7833	-0.014415								15.7833	-0.000714								15.7833	0.003983
15.8	-0.007479								15.8	0.002781								15.8	-0.010726							15.8	-0.016073								15.8	-0.0021								15.8	0.008292
15.8167	-0.011262								15.8167	0.002869								15.8167	-0.008488							15.8167	-0.016901								15.8167	-0.002702								15.8167	0.012361
15.8333	-0.021536								15.8333	0.003125								15.8333	-0.007508							15.8333	-0.016808								15.8333	-0.001798								15.8333	0.013081
15.85	-0.032563								15.85	0.004877								15.85	-0.007281							15.85	-0.015709								15.85	-0.00194								15.85	0.011331
15.8667	-0.033878								15.8667	0.006465								15.8667	-0.005714							15.8667	-0.013732								15.8667	-0.001956								15.8667	0.013056
15.8833	-0.029916								15.8833	0.008347								15.8833	-0.002431							15.8833	-0.011545								15.8833	-0.006034								15.8833	0.019135
15.9	-0.027002								15.9	0.010438								15.9	0.000853							15.9	-0.007684								15.9	-0.009944								15.9	0.022619
15.9167	-0.033033								15.9167	0.013115								15.9167	0.00424							15.9167	-0.00473								15.9167	-0.010555								15.9167	0.02434
15.9333	-0.036473								15.9333	0.016638								15.9333	0.005158							15.9333	0.000235								15.9333	-0.007943								15.9333	0.022754
15.95	-0.031748								15.95	0.020618								15.95	0.006409							15.95	0.007502								15.95	-0.004493								15.95	0.01874
15.9667	-0.019738								15.9667	0.027278								15.9667	0.009964							15.9667	0.013848								15.9667	0.000507								15.9667	0.011711
15.9833	-0.005216								15.9833	0.040219								15.9833	0.008704							15.9833	0.01718								15.9833	-0.0009								15.9833	0.004012
16	0.003151								16	0.042566								16	0.007235							16	0.024572								16	0.00548								16	-0.007789
16.0167	0.014998								16.0167	0.037462								16.0167	0.018265							16.0167	0.041271								16.0167	0.022175								16.0167	-0.020347
16.0333	0.020475								16.0333	0.02148								16.0333	0.02134							16.0333	0.051731								16.0333	-0.16105								16.0333	-0.04354
16.05	-0.006746								16.05	-0.109191								16.05	-0.003093							16.05	0.023087								16.05	-0.638733								16.05	-0.058861
16.0667	-0.056492								16.0667	-0.239107								16.0667	-0.089908							16.0667	-0.072044								16.0667	-0.780467								16.0667	-0.145316
16.0833	-0.11658								16.0833	-0.295169								16.0833	-0.248109							16.0833	-0.267867								16.0833	-0.804175								16.0833	-0.341549
16.1	-0.207692								16.1	-0.371118								16.1	-0.454584							16.1	-0.549561								16.1	-0.653754								16.1	-0.655975
16.1167	-0.33442								16.1167	-0.419602								16.1167	-0.669617							16.1167	-0.889109								16.1167	-0.494789								16.1167	-0.986281
16.1333	-0.466094								16.1333	-0.508494								16.1333	-0.900227							16.1333	-1.18859								16.1333	-0.82815								16.1333	-1.27087
16.15	-0.635993								16.15	-0.654883								16.15	-1.07105							16.15	-1.42054								16.15	-1.19748								16.15	-1.47243
16.1667	-0.784498								16.1667	-0.766563								16.1667	-1.13381							16.1667	-1.52633								16.1667	-1.40226								16.1667	-1.55337
16.1833	-0.871875								16.1833	-0.826159								16.1833	-1.1223							16.1833	-1.53416								16.1833	-1.42613								16.1833	-1.55195
16.2	-0.874177								16.2	-0.805369								16.2	-1.06657							16.2	-1.46436								16.2	-1.32172								16.2	-1.46689
16.2167	-0.834754								16.2167	-0.733876								16.2167	-0.934118							16.2167	-1.37765								16.2167	-1.15288								16.2167	-1.34834
16.2333	-0.762137								16.2333	-0.651031								16.2333	-0.801583							16.2333	-1.2383								16.2333	-0.971484								16.2333	-1.19899
16.25	-0.678926								16.25	-0.562698								16.25	-0.655105							16.25	-1.0771								16.25	-0.798166								16.25	-1.05708
16.2667	-0.571851								16.2667	-0.463939								16.2667	-0.520142							16.2667	-0.918037								16.2667	-0.64821								16.2667	-0.926862
16.2833	-0.492492								16.2833	-0.357267								16.2833	-0.414905							16.2833	-0.77237								16.2833	-0.521031								16.2833	-0.786675
16.3	-0.418995								16.3	-0.292548								16.3	-0.328927							16.3	-0.646256								16.3	-0.421108								16.3	-0.659131
16.3167	-0.371172								16.3167	-0.229126								16.3167	-0.261346							16.3167	-0.538476								16.3167	-0.332382								16.3167	-0.554603
16.3333	-0.326118								16.3333	-0.181651								16.3333	-0.195859							16.3333	-0.448406								16.3333	-0.255045								16.3333	-0.460289
16.35	-0.268044								16.35	-0.15403								16.35	-0.155243							16.35	-0.3907								16.35	-0.219492								16.35	-0.403448
16.3667	-0.224916								16.3667	-0.134741								16.3667	-0.121534							16.3667	-0.336972								16.3667	-0.180297								16.3667	-0.343802
16.3833	-0.173665								16.3833	-0.12998								16.3833	-0.108006							16.3833	-0.284876								16.3833	-0.14914								16.3833	-0.296967
16.4	-0.136399								16.4	-0.129615								16.4	-0.092635							16.4	-0.23098								16.4	-0.105465								16.4	-0.256831
16.4167	-0.104449								16.4167	-0.122844								16.4167	-0.082934							16.4167	-0.207061								16.4167	-0.03293								16.4167	-0.216314
16.4333	-0.08201								16.4333	-0.111858								16.4333	-0.075033							16.4333	-0.189464								16.4333	-0.047063								16.4333	-0.18216
16.45	-0.070246								16.45	-0.104687								16.45	-0.071152							16.45	-0.169187								16.45	-0.043695								16.45	-0.153533
16.4667	-0.06087								16.4667	-0.099399								16.4667	-0.065848							16.4667	-0.151842								16.4667	-0.038611								16.4667	-0.129261
16.4833	-0.052707								16.4833	-0.09026								16.4833	-0.061004							16.4833	-0.140106								16.4833	-0.033401								16.4833	-0.111897
16.5	-0.045926								16.5	-0.081289								16.5	-0.056872							16.5	-0.132558								16.5	-0.027395								16.5	-0.089969
16.5167	-0.042527								16.5167	-0.071312								16.5167	-0.051123							16.5167	-0.124801								16.5167	-0.022518								16.5167	-0.071729
16.5333	-0.040891								16.5333	-0.060291								16.5333	-0.046798							16.5333	-0.115663								16.5333	-0.019108								16.5333	-0.058221
16.55	-0.038502								16.55	-0.051058								16.55	-0.041176							16.55	-0.106525								16.55	-0.016995								16.55	-0.046094
16.5667	-0.03737								16.5667	-0.043374								16.5667	-0.036224							16.5667	-0.096341								16.5667	-0.01572								16.5667	-0.034302
16.5833	-0.033474								16.5833	-0.031754								16.5833	-0.030937							16.5833	-0.085947								16.5833	-0.013859								16.5833	-0.026614
16.6	-0.029494								16.6	-0.022647								16.6	-0.026612							16.6	-0.075637								16.6	-0.010909								16.6	-0.017166
16.6167	-0.026207								16.6167	-0.019737								16.6167	-0.021466							16.6167	-0.065414								16.6167	-0.007283								16.6167	-0.014347
16.6333	-0.023972								16.6333	-0.019782								16.6333	-0.016489							16.6333	-0.055988								16.6333	-0.004119								16.6333	-0.014542
16.65	-0.021486								16.65	-0.020496								16.65	-0.012726							16.65	-0.04966								16.65	-0.001834								16.65	-0.012854
16.6667	-0.018037								16.6667	-0.020205								16.6667	-0.008125							16.6667	-0.044169								16.6667	0.000409								16.6667	-0.010286
16.6833	-0.0153								16.6833	-0.01602								16.6833	-0.002771							16.6833	-0.039014								16.6833	0.001815								16.6833	-0.00621
16.7	-0.013233								16.7	-0.012087								16.7	0.001453							16.7	-0.0339								16.7	0.002508								16.7	-0.002763
16.7167	-0.011975								16.7167	-0.007896								16.7167	0.004656							16.7167	-0.02875								16.7167	0.003325								16.7167	7.7e-05
16.7333	-0.010974								16.7333	-0.005394								16.7333	0.004091							16.7333	-0.021885								16.7333	0.003387								16.7333	0.001325
16.75	-0.010182								16.75	-0.0062								16.75	0.005618							16.75	-0.015145								16.75	0.003114								16.75	0.003998
16.7667	-0.008594								16.7667	-0.009392								16.7667	0.009993							16.7667	-0.013262								16.7667	0.002841								16.7667	0.006
16.7833	-0.007132								16.7833	-0.011663								16.7833	0.011395							16.7833	-0.01184								16.7833	0.003406								16.7833	0.008588
16.8	-0.004205								16.8	-0.010124								16.8	0.014262							16.8	-0.008073								16.8	0.003133								16.8	0.009669
16.8167	-0.001364								16.8167	-0.008264								16.8167	0.016941							16.8167	-0.005487								16.8167	0.002594								16.8167	0.010721
16.8333	0.00076								16.8333	-0.009154								16.8333	0.017065							16.8333	-0.00399								16.8333	0.002222								16.8333	0.011688
16.85	0.002383								16.85	-0.011342								16.85	0.015178							16.85	-0.002912								16.85	0.001893								16.85	0.012236
16.8667	0.002163								16.8667	-0.008757								16.8667	0.013752							16.8667	-0.001793								16.8667	0.002233								16.8667	0.013664
16.8833	0.002068								16.8833	-0.006213								16.8833	0.015717							16.8833	-0.000757								16.8833	0.001903								16.8833	0.014631
16.9	0.001974								16.9	-0.001577								16.9	0.013872							16.9	0.000488								16.9	0.00128								16.9	0.017692
16.9167	0.001389								16.9167	0.002587								16.9167	0.011435							16.9167	0.000848								16.9167	0.000619								16.9167	0.020087
16.9333	0.000257								16.9333	0.003109								16.9333	0.011547							16.9333	0.000451								16.9333	-0.000836								16.9333	0.018335
16.95	-0.000582								16.95	0.005431								16.95	0.010821							16.95	-0.00095								16.95	-0.002041								16.95	0.016584
16.9667	-0.000542								16.9667	0.005534								16.9667	0.007541							16.9667	-0.000467								16.9667	-0.002827								16.9667	0.015796
16.9833	-0.000628								16.9833	0.005469								16.9833	0.004764							16.9833	-0.000947								16.9833	-0.003278								16.9833	0.015049
17	-0.002514								17	0.005865								17	0.007472							17	-0.000883								17	-0.002766								17	0.013633
17.0167	-0.003998								17.0167	0.009536								17.0167	0.006942							17.0167	-0.000738								17.0167	-0.002317								17.0167	0.013804
17.0333	-0.003934								17.0333	0.012632								17.0333	0.00259							17.0333	-0.001265								17.0333	-0.001406								17.0333	0.014014
17.05	-0.002573								17.05	0.012797								17.05	-0.002724							17.05	-0.002044								17.05	-0.000956								17.05	0.013052
17.0667	-0.001295								17.0667	0.012418								17.0667	-0.009462							17.0667	-0.002027								17.0667	-0.000381								17.0667	0.011421
17.0833	0.00015								17.0833	0.014928								17.0833	-0.02495							17.0833	-0.000838								17.0833	-0.000517								17.0833	0.012469
17.1	-7.9e-05								17.1	0.017145								17.1	-0.047849							17.1	1.6e-05								17.1	-0.000443								17.1	0.014103
17.1167	-0.002402								17.1167	0.01634								17.1167	-0.062772							17.1167	-0.000718								17.1167	-0.001039								17.1167	0.014051
17.1333	-0.001459								17.1333	0.012349								17.1333	-0.060255							17.1333	-0.001958								17.1333	-0.000543								17.1333	0.013619
17.15	0.000196								17.15	0.007855								17.15	-0.062134							17.15	-0.002988								17.15	-0.000549								17.15	0.013606
17.1667	0.000385								17.1667	0.006083								17.1667	-0.048689							17.1667	-0.002804								17.1667	3.1e-05								17.1667	0.011583
17.1833	0.000784								17.1833	0.006195								17.1833	-0.027415							17.1833	-0.002829								17.1833	0.000945								17.1833	0.010397
17.2	0.00202								17.2	0.00572								17.2	-0.014682							17.2	-0.002979								17.2	0.001399								17.2	0.011179
17.2167	0.005326								17.2167	0.005546								17.2167	-0.013059							17.2167	-0.002826								17.2167	0.001922								17.2167	0.014365
17.2333	0.006834								17.2333	-0.000991								17.2333	-0.011831							17.2333	-0.003136								17.2333	0.002072								17.2333	0.018886
17.25	0.008593								17.25	-0.008407								17.25	-0.009263							17.25	-0.003403								17.25	0.002139								17.25	0.02437
17.2667	0.008928								17.2667	-0.010715								17.2667	-0.009082							17.2667	-0.003922								17.2667	0.003084								17.2667	0.032074
17.2833	0.008636								17.2833	-0.007078								17.2833	-0.007184							17.2833	-0.004231								17.2833	0.003695								17.2833	0.035423
17.3	0.007967								17.3	0.004347								17.3	-0.003569							17.3	-0.004248								17.3	0.003259								17.3	0.030356
17.3167	0.00674								17.3167	-0.035285								17.3167	0.000419							17.3167	-0.003191								17.3167	0.002912								17.3167	0.005885
17.3333	0.004973								17.3333	-0.091202								17.3333	0.003348							17.3333	-0.002471								17.3333	0.002571								17.3333	-0.0322
17.35	0.002955								17.35	-0.086284								17.35	0.006152							17.35	-0.001792								17.35	0.002062								17.35	-0.050272
17.3667	0.001523								17.3667	-0.072449								17.3667	0.006945							17.3667	-0.000737								17.3667	0.001888								17.3667	-0.056872
17.3833	0.000887								17.3833	-0.040861								17.3833	0.007656							17.3833	0.000946								17.3833	0.001296								17.3833	-0.053382
17.4	0.000124								17.4	0.014764								17.4	0.008282							17.4	0.001709								17.4	0.001248								17.4	-0.043612
17.4167	-0.002412								17.4167	0.052825								17.4167	0.009633							17.4167	0.001513								17.4167	0.00134								17.4167	-0.037957
17.4333	-0.004148								17.4333	0.059569								17.4333	0.009515							17.4333	0.001778								17.4333	0.001607								17.4333	-0.037087
17.45	-0.004419								17.45	0.044793								17.45	0.009815							17.45	0.001709								17.45	0.001455								17.45	-0.033871
17.4667	-0.003978								17.4667	0.032906								17.4667	0.009822							17.4667	0.002434								17.4667	0.001555								17.4667	-0.031242
17.4833	-0.00316								17.4833	0.027383								17.4833	0.009201							17.4833	0.003411								17.4833	0.002576								17.4833	-0.028361
17.5	-0.004059								17.5	0.022274								17.5	0.008873							17.5	0.003719								17.5	0.002968								17.5	-0.023597
17.5167	-0.006273								17.5167	0.018425								17.5167	0.00785							17.5167	0.003757								17.5167	0.002582								17.5167	-0.018655
17.5333	-0.00664								17.5333	0.01554								17.5333	0.006912							17.5333	0.003588								17.5333	0.002205								17.5333	-0.014644
17.55	-0.003826								17.55	0.013618								17.55	0.00631							17.55	0.003378								17.55	0.002078								17.55	-0.010131
17.5667	-0.001639								17.5667	0.012868								17.5667	0.005205							17.5667	0.002874								17.5667	0.001324								17.5667	-0.004487
17.5833	0.000548								17.5833	0.012034								17.5833	0.003891							17.5833	0.002203								17.5833	0.001449								17.5833	0.000571
17.6	0.004116								17.6	0.009349								17.6	0.002451							17.6	0.001323								17.6	0.000318								17.6	0.002865
17.6167	0.007464								17.6167	0.006835								17.6167	9.5e-05							17.6167	0.001066								17.6167	-0.000634								17.6167	0.004348
17.6333	0.008807								17.6333	0.005953								17.6333	-0.002882							17.6333	0.000269								17.6333	-0.000614								17.6333	0.005867
17.65	0.008434								17.65	0.00683								17.65	-0.00523							17.65	-0.000529								17.65	-0.0016								17.65	0.00747
17.6667	0.008228								17.6667	0.008293								17.6667	-0.006281							17.6667	-0.001536								17.6667	-0.001999								17.6667	0.009492
17.6833	0.010827								17.6833	0.009002								17.6833	-0.005112							17.6833	-0.002124								17.6833	-0.003486								17.6833	0.011137
17.7	0.011585								17.7	0.009193								17.7	-0.003609							17.7	-0.002586								17.7	-0.00422								17.7	0.011191
17.7167	0.008854								17.7167	0.009441								17.7167	-0.002156							17.7167	-0.003252								17.7167	-0.003985								17.7167	0.011077
17.7333	0.005124								17.7333	0.010149								17.7333	-0.001193							17.7333	-0.003788								17.7333	-0.003113								17.7333	0.011341
17.75	0.004786								17.75	0.010941								17.75	0.000566							17.75	-0.003528								17.75	-0.004082								17.75	0.011227
17.7667	0.003191								17.7667	0.011816								17.7667	0.001027							17.7667	-0.002974								17.7667	-0.004634								17.7667	0.010528
17.7833	0.001052								17.7833	0.013278								17.7833	0.001404							17.7833	-0.002338								17.7833	-0.005645								17.7833	0.010624
17.8	-0.001003								17.8	0.013614								17.8	0.002619							17.8	-0.001073								17.8	-0.002889								17.8	0.009422
17.8167	-0.002501								17.8167	0.015013								17.8167	0.003436							17.8167	-0.000122								17.8167	-0.00305								17.8167	0.008052
17.8333	-0.003493								17.8333	0.015407								17.8333	0.004022							17.8333	0.000709								17.8333	-0.003034								17.8333	0.006604
17.85	-0.005155								17.85	0.014754								17.85	0.005278							17.85	0.001122								17.85	-0.000673								17.85	0.005156
17.8667	-0.007864								17.8667	0.012133								17.8667	0.006408							17.8667	0.001995								17.8667	0.003865								17.8667	0.004042
17.8833	-0.009987								17.8833	0.011061								17.8833	0.007538							17.8833	0.002114								17.8833	0.007859								17.8833	0.00272
17.9	-0.012109								17.9	0.011746								17.9	0.007454							17.9	0.002025								17.9	0.011016								17.9	0.002067
17.9167	-0.013436								17.9167	0.011227								17.9167	0.008256							17.9167	0.001762								17.9167	0.01491								17.9167	0.004918
17.9333	-0.015893								17.9333	0.007778								17.9333	0.008664							17.9333	0.002555								17.9333	0.018481								17.9333	0.00539
17.95	-0.017513								17.95	0.005125								17.95	0.009197							17.95	0.003097								17.95	0.019164								17.95	0.006491
17.9667	-0.015198								17.9667	0.003099								17.9667	0.008726							17.9667	0.003513								17.9667	0.016916								17.9667	0.00688
17.9833	-0.013301								17.9833	-0.000141								17.9833	0.008129							17.9833	0.002883								17.9833	0.015547								17.9833	0.005468
18	-0.01199								18	-0.007488								18	0.007282							18	0.002546								18	0.015393								18	0.005313
18.0167	-0.010376								18.0167	-0.026415								18.0167	0.00683							18.0167	0.002341								18.0167	0.018462								18.0167	0.008387
18.0333	-0.009682								18.0333	-0.047687								18.0333	0.005529							18.0333	0.001686								18.0333	0.020286								18.0333	0.010259
18.05	-0.008611								18.05	-0.058283								18.05	0.00381							18.05	0.00099								18.05	0.02077								18.05	0.008446
18.0667	-0.006368								18.0667	-0.062306								18.0667	0.003974							18.0667	0.001005								18.0667	0.018826								18.0667	0.008057
18.0833	-0.003497								18.0833	-0.069594								18.0833	0.004222							18.0833	0.001397								18.0833	0.014955								18.0833	0.008338
18.1	-0.001295								18.1	-0.064813								18.1	0.004805							18.1	0.000868								18.1	0.009034								18.1	0.009665
18.1167	0.00057								18.1167	-0.049478								18.1167	0.005327							18.1167	0.000646								18.1167	-0.002795								18.1167	0.010086
18.1333	0.0001								18.1333	-0.014382								18.1333	0.005336							18.1333	0.000646								18.1333	-0.015629								18.1333	0.009473
18.15	-0.000413								18.15	0.036414								18.15	0.005638							18.15	0.001191								18.15	-0.023062								18.15	0.010995
18.1667	0.000289								18.1667	0.039439								18.1667	0.006777							18.1667	0.001777								18.1667	-0.035394								18.1667	0.009545
18.1833	0.002373								18.1833	0.031714								18.1833	0.008							18.1833	0.003285								18.1833	-0.039603								18.1833	0.006839
18.2	0.005126								18.2	0.032081								18.2	0.009977							18.2	0.004666								18.2	-0.036066								18.2	0.004677
18.2167	0.007497								18.2167	0.033997								18.2167	0.011843							18.2167	0.006568								18.2167	-0.037053								18.2167	0.002649
18.2333	0.009676								18.2333	0.031936								18.2333	0.013196							18.2333	0.00794								18.2333	-0.039057								18.2333	0.000593
18.25	0.011143								18.25	0.028033								18.25	0.012624							18.25	0.009563								18.25	-0.0321								18.25	8.6e-05
18.2667	0.011731								18.2667	0.024129								18.2667	0.010962							18.2667	0.010013								18.2667	-0.02125								18.2667	-0.001133
18.2833	0.011063								18.2833	0.019707								18.2833	0.011018							18.2833	0.009668								18.2833	-0.012996								18.2833	-0.001138
18.3	0.010688								18.3	0.016718								18.3	0.012371							18.3	0.009072								18.3	-0.006794								18.3	-0.000933
18.3167	0.011546								18.3167	0.014816								18.3167	0.013675							18.3167	0.00811								18.3167	0.000432								18.3167	-0.00115
18.3333	0.014145								18.3333	0.013376								18.3333	0.016221							18.3333	0.006533								18.3333	0.010453								18.3333	0.000109
18.35	0.016326								18.35	0.015033								18.35	0.017511							18.35	0.00504								18.35	0.01725								18.35	0.001076
18.3667	0.017962								18.3667	0.015016								18.3667	0.016247							18.3667	0.004552								18.3667	0.019065								18.3667	0.001624
18.3833	0.019179								18.3833	0.012721								18.3833	0.014146							18.3833	0.003311								18.3833	0.021759								18.3833	0.001084
18.4	0.020355								18.4	0.008714								18.4	0.015603							18.4	0.001943								18.4	0.027845								18.4	0.002009
18.4167	0.024815								18.4167	0.006256								18.4167	0.015711							18.4167	0.000272								18.4167	0.033069								18.4167	0.00455
18.4333	0.026829								18.4333	0.006562								18.4333	0.01366							18.4333	-0.003523								18.4333	0.034772								18.4333	0.008148
18.45	0.026583								18.45	0.008584								18.45	0.009725							18.45	-0.010585								18.45	0.032581								18.45	0.012584
18.4667	0.028136								18.4667	0.014541								18.4667	0.010731							18.4667	-0.01819								18.4667	0.028423								18.4667	0.017815
18.4833	0.030737								18.4833	0.027111								18.4833	0.018226							18.4833	-0.026633								18.4833	0.02418								18.4833	0.01819
18.5	0.02689								18.5	0.028959								18.5	0.021827							18.5	-0.034531								18.5	0.024962								18.5	0.018104
18.5167	0.016412								18.5167	0.03445								18.5167	0.014553							18.5167	-0.023708								18.5167	0.042557								18.5167	0.008229
18.5333	0.012314								18.5333	0.01796								18.5333	0.003597							18.5333	-0.015515								18.5333	-0.120601								18.5333	0.013142
18.55	-0.01054								18.55	-0.08055								18.55	-0.022054							18.55	-0.044543								18.55	-0.645667								18.55	-0.006313
18.5667	-0.051355								18.5667	-0.182158								18.5667	-0.063239							18.5667	-0.082027								18.5667	-0.810793								18.5667	-0.081745
18.5833	-0.103391								18.5833	-0.211223								18.5833	-0.16262							18.5833	-0.195126								18.5833	-0.758164								18.5833	-0.251254
18.6	-0.19449								18.6	-0.235971								18.6	-0.316345							18.6	-0.416118								18.6	-0.53865								18.6	-0.505044
18.6167	-0.284435								18.6167	-0.269009								18.6167	-0.493157							18.6167	-0.655213								18.6167	-0.178213								18.6167	-0.763199
18.6333	-0.392546								18.6333	-0.3373								18.6333	-0.676306							18.6333	-0.891582								18.6333	-0.338553								18.6333	-1.01134
18.65	-0.530549								18.65	-0.445783								18.65	-0.850077							18.65	-1.04007								18.65	-0.614574								18.65	-1.17165
18.6667	-0.634933								18.6667	-0.575787								18.6667	-0.939233							18.6667	-1.12421								18.6667	-0.76788								18.6667	-1.22737
18.6833	-0.684219								18.6833	-0.630981								18.6833	-0.961861							18.6833	-1.12687								18.6833	-0.826397								18.6833	-1.22284
18.7	-0.691051								18.7	-0.636232								18.7	-0.919132							18.7	-1.08955								18.7	-0.799001								18.7	-1.15396
18.7167	-0.653607								18.7167	-0.581737								18.7167	-0.832025							18.7167	-1.02559								18.7167	-0.708252								18.7167	-1.0496
18.7333	-0.587114								18.7333	-0.514975								18.7333	-0.719204							18.7333	-0.912735								18.7333	-0.607241								18.7333	-0.946542
18.75	-0.512246								18.75	-0.43448								18.75	-0.584695							18.75	-0.797742								18.75	-0.500033								18.75	-0.836157
18.7667	-0.436918								18.7667	-0.364578								18.7667	-0.479829							18.7667	-0.693133								18.7667	-0.403167								18.7667	-0.705466
18.7833	-0.37323								18.7833	-0.301147								18.7833	-0.389993							18.7833	-0.577387								18.7833	-0.321582								18.7833	-0.580929
18.8	-0.296813								18.8	-0.267226								18.8	-0.315398							18.8	-0.473908								18.8	-0.244519								18.8	-0.476112
18.8167	-0.24395								18.8167	-0.217563								18.8167	-0.249746							18.8167	-0.392804								18.8167	-0.198336								18.8167	-0.403332
18.8333	-0.210071								18.8333	-0.195616								18.8333	-0.204414							18.8333	-0.315178								18.8333	-0.160537								18.8333	-0.334238
18.85	-0.175606								18.85	-0.173084								18.85	-0.161469							18.85	-0.256267								18.85	-0.114363								18.85	-0.266568
18.8667	-0.13662								18.8667	-0.148081								18.8667	-0.131963							18.8667	-0.226537								18.8667	-0.081588								18.8667	-0.224605
18.8833	-0.111073								18.8833	-0.118408								18.8833	-0.11016							18.8833	-0.204303								18.8833	-0.059405								18.8833	-0.20077
18.9	-0.098296								18.9	-0.099035								18.9	-0.100625							18.9	-0.183198								18.9	-0.040028								18.9	-0.177898
18.9167	-0.090023								18.9167	-0.087449								18.9167	-0.082401							18.9167	-0.161211								18.9167	-0.037239								18.9167	-0.156812
18.9333	-0.082159								18.9333	-0.072514								18.9333	-0.043354							18.9333	-0.141409								18.9333	-0.033053								18.9333	-0.139289
18.95	-0.077811								18.95	-0.062101								18.95	-0.027249							18.95	-0.123616								18.95	-0.024973								18.95	-0.127545
18.9667	-0.072501								18.9667	-0.050609								18.9667	-0.021193							18.9667	-0.108293								18.9667	-0.02334								18.9667	-0.120238
18.9833	-0.066563								18.9833	-0.04076								18.9833	-0.015221							18.9833	-0.095943								18.9833	-0.018359								18.9833	-0.11402
19	-0.060332								19	-0.034134								19	-0.011133							19	-0.083718								19	-0.005255								19	-0.106839
19.0167	-0.053364								19.0167	-0.029393								19.0167	-0.006515							19.0167	-0.072641								19.0167	-0.017917								19.0167	-0.099703
19.0333	-0.045729								19.0333	-0.022223								19.0333	-0.002497							19.0333	-0.064005								19.0333	-0.130684								19.0333	-0.090819
19.05	-0.038848								19.05	-0.019198								19.05	-0.001242							19.05	-0.054196								19.05	-0.170516								19.05	-0.08051
19.0667	-0.032469								19.0667	-0.016721								19.0667	-0.000657							19.0667	-0.045517								19.0667	-0.147086								19.0667	-0.0715
19.0833	-0.027221								19.0833	-0.012562								19.0833	0.000556							19.0833	-0.036965								19.0833	-0.121772								19.0833	-0.062657
19.1	-0.022014								19.1	-0.007399								19.1	0.001853							19.1	-0.029752								19.1	-0.103827								19.1	-0.054861
19.1167	-0.017022								19.1167	-0.002069								19.1167	0.00455							19.1167	-0.023162								19.1167	-0.089312								19.1167	-0.048509
19.1333	-0.012113								19.1333	0.000834								19.1333	0.005497							19.1333	-0.018014								19.1333	-0.081381								19.1333	-0.043302
19.15	-0.007581								19.15	0.002019								19.15	0.005984							19.15	-0.013995								19.15	-0.025093								19.15	-0.03797
19.1667	-0.005728								19.1667	0.002994								19.1667	0.007517							19.1667	-0.010689								19.1667	0.054976								19.1667	-0.034144
19.1833	-0.003248								19.1833	0.005721								19.1833	0.009175							19.1833	-0.00688								19.1833	0.091335								19.1833	-0.030403
19.2	0.000322								19.2	0.006479								19.2	0.010834							19.2	-0.003615								19.2	0.100438								19.2	-0.025614
19.2167	0.003897								19.2167	0.006693								19.2167	0.011786							19.2167	-0.001832								19.2167	0.092593								19.2167	-0.020649
19.2333	0.007197								19.2333	0.008164								19.2333	0.013439							19.2333	-0.001327								19.2333	0.086494								19.2333	-0.015156
19.25	0.010286								19.25	0.01269								19.25	0.014672							19.25	-0.00191								19.25	0.078888								19.25	-0.010375
19.2667	0.012622								19.2667	0.01691								19.2667	0.016241							19.2667	-0.003289								19.2667	0.07413								19.2667	-0.009236
19.2833	0.014121								19.2833	0.01978								19.2833	0.017642							19.2833	-0.00584								19.2833	0.067445								19.2833	-0.007971
19.3	0.016583								19.3	0.023403								19.3	0.017703							19.3	-0.009606								19.3	0.060174								19.3	-0.005535
19.3167	0.0168								19.3167	0.026483								19.3167	0.01845							19.3167	-0.013491								19.3167	0.0535								19.3167	-0.003873
19.3333	0.016171								19.3333	0.025082								19.3333	0.019789							19.3333	-0.016901								19.3333	0.046866								19.3333	-0.002309
19.35	0.01529								19.35	0.024686								19.35	0.021212							19.35	-0.018009								19.35	0.039854								19.35	-0.001373
19.3667	0.015372								19.3667	0.026443								19.3667	0.0223							19.3667	-0.018405								19.3667	0.033387								19.3667	-0.000814
19.3833	0.014282								19.3833	0.022451								19.3833	0.023681							19.3833	-0.020266								19.3833	0.026878								19.3833	-0.000172
19.4	0.012732								19.4	0.019422								19.4	0.024476							19.4	-0.023091								19.4	0.020327								19.4	-0.000366
19.4167	0.011559								19.4167	0.021585								19.4167	0.024432							19.4167	-0.022495								19.4167	0.014838								19.4167	-0.000561
19.4333	0.011181								19.4333	0.019184								19.4333	0.024277							19.4333	-0.020383								19.4333	0.009685								19.4333	-0.001017
19.45	0.010761								19.45	0.012177								19.45	0.025252							19.45	-0.02003								19.45	0.004365								19.45	0.000118
19.4667	0.009797								19.4667	0.004942								19.4667	0.024008							19.4667	-0.020305								19.4667	0.000595								19.4667	0.002677
19.4833	0.009252								19.4833	0.000673								19.4833	0.022011							19.4833	-0.019994								19.4833	-0.000539								19.4833	0.004984
19.5	0.008791								19.5	-0.002172								19.5	0.016497							19.5	-0.018971								19.5	0.001719								19.5	0.004528
19.5167	0.007871								19.5167	-0.009706								19.5167	0.013945							19.5167	-0.019431								19.5167	0.001658								19.5167	0.003843
19.5333	0.006659								19.5333	-0.017743								19.5333	0.009771							19.5333	-0.022606								19.5333	-0.000427								19.5333	0.003738
19.55	0.004862								19.55	-0.022472								19.55	0.004174							19.55	-0.022767								19.55	-0.002638								19.55	0.004345
19.5667	0.002436								19.5667	-0.02426								19.5667	-0.001171							19.5667	-0.021882								19.5667	-0.004263								19.5667	0.005371
19.5833	-0.000158								19.5833	-0.022242								19.5833	-0.005596							19.5833	-0.020368								19.5833	-0.004505								19.5833	0.007318
19.6	-0.002332								19.6	-0.01792								19.6	-0.011988							19.6	-0.017808								19.6	-0.00232								19.6	0.008595
19.6167	-0.003971								19.6167	-0.014687								19.6167	-0.019383							19.6167	-0.014606								19.6167	6.1e-05								19.6167	0.009825
19.6333	-0.005404								19.6333	-0.016186								19.6333	-0.022505							19.6333	-0.01068								19.6333	0.002326								19.6333	0.011306
19.65	-0.007381								19.65	-0.019024								19.65	-0.023032							19.65	-0.005749								19.65	0.002958								19.65	0.011656
19.6667	-0.008813								19.6667	-0.020279								19.6667	-0.020293							19.6667	-0.00132								19.6667	0.003925								19.6667	0.012634
19.6833	-0.009702								19.6833	-0.016468								19.6833	-0.016131							19.6833	0.002857								19.6833	0.00619								19.6833	0.012817
19.7	-0.010716								19.7	-0.01115								19.7	-0.01289							19.7	0.00649								19.7	0.007785								19.7	0.009482
19.7167	-0.011285								19.7167	-0.009307								19.7167	-0.013093							19.7167	0.009146								19.7167	0.008533								19.7167	0.005854
19.7333	-0.011023								19.7333	-0.006836								19.7333	-0.014641							19.7333	0.010824								19.7333	0.007302								19.7333	0.00432
19.75	-0.010259								19.75	-0.006155								19.75	-0.012379							19.75	0.011749								19.75	0.007495								19.75	0.002869
19.7667	-0.010666								19.7667	-0.005631								19.7667	-0.007521							19.7667	0.011919								19.7667	0.007521								19.7667	0.001041
19.7833	-0.011744								19.7833	-0.002763								19.7833	-0.005385							19.7833	0.012258								19.7833	0.00717								19.7833	-0.002419
19.8	-0.011734								19.8	-0.001276								19.8	-0.005677							19.8	0.012596								19.8	0.005353								19.8	-0.002112
19.8167	-0.010557								19.8167	-0.001171								19.8167	-0.006351							19.8167	0.013011								19.8167	0.003011								19.8167	-0.001685
19.8333	-0.008462								19.8333	0.000985								19.8333	-0.006149							19.8333	0.012042								19.8333	0.000925								19.8333	-0.000967
19.85	-0.006869								19.85	0.002266								19.85	-0.004523							19.85	0.010822								19.85	-0.000115								19.85	-0.000416
19.8667	-0.00536								19.8667	0.004156								19.8667	-0.003273							19.8667	0.01069								19.8667	-0.001657								19.8667	-0.000619
19.8833	-0.00385								19.8833	0.005418								19.8833	-0.002569							19.8833	0.010559								19.8833	-0.002989								19.8833	-0.001198
19.9	-0.002048								19.9	0.005172								19.9	-0.001989							19.9	0.010385								19.9	-0.004573								19.9	-0.002574
19.9167	0.000233								19.9167	0.004926								19.9167	-0.003032							19.9167	0.010524								19.9167	-0.00725								19.9167	-0.003542
19.9333	0.003025								19.9333	0.005225								19.9333	-0.004615							19.9333	0.009246								19.9333	-0.009953								19.9333	-0.004975
19.95	0.005398								19.95	0.005836								19.95	-0.005151							19.95	0.007758								19.95	-0.012657								19.95	-0.006366
19.9667	0.007604								19.9667	0.00675								19.9667	-0.005185							19.9667	0.006395								19.9667	-0.01469								19.9667	-0.006418
19.9833	0.005455								19.9833	0.008166								19.9833	-0.005721							19.9833	0.004572								19.9833	-0.016305								19.9833	-0.005045
20	0.004228								20	0.008577								20	-0.007346							20	0.002624								20	-0.017501								20	-0.003841
20.0167	0.005014								20.0167	0.008988								20.0167	-0.010278							20.0167	0.00062								20.0167	-0.018033								20.0167	-0.002901
20.0333	0.004605								20.0333	0.012247								20.0333	-0.012525							20.0333	-0.000748								20.0333	-0.018031								20.0333	-0.003054
20.05	0.003736								20.05	0.01438								20.05	-0.012093							20.05	-0.001571								20.05	-0.01849								20.05	-0.00258
20.0667	0.002909								20.0667	0.015308								20.0667	-0.007307							20.0667	-0.001892								20.0667	-0.019451								20.0667	-0.00177
20.0833	0.00271								20.0833	0.016488								20.0833	-0.004615							20.0833	-0.001752								20.0833	-0.020371								20.0833	-0.001379
20.1	0.001631								20.1	0.017709								20.1	-0.002005							20.1	-0.001738								20.1	-0.020872								20.1	-0.00036
20.1167	-0.002355								20.1167	0.018218								20.1167	-0.000253							20.1167	-0.00119								20.1167	-0.022497								20.1167	0.000104
20.1333	-0.004343								20.1333	0.020402								20.1333	0.001486							20.1333	-0.000507								20.1333	-0.022804								20.1333	0.000229
20.15	-0.003946								20.15	0.022866								20.15	0.003435							20.15	-0.000242								20.15	-0.02039								20.15	-0.000483
20.1667	-0.001371								20.1667	0.023928								20.1667	0.005216							20.1667	0.000525								20.1667	-0.018772								20.1667	-0.000693
20.1833	-0.000638								20.1833	0.023356								20.1833	0.007039							20.1833	0.001627								20.1833	-0.016735								20.1833	-0.000609
20.2	-0.001538								20.2	0.023371								20.2	0.010118							20.2	0.002478								20.2	-0.014949								20.2	-0.00061
20.2167	-0.001768								20.2167	0.02146								20.2167	0.011076							20.2167	0.002778								20.2167	-0.013331								20.2167	-0.001286
20.2333	-0.000997								20.2333	0.018795								20.2333	0.01233							20.2333	0.002629								20.2333	-0.012186								20.2333	-0.000374
20.25	-0.001565								20.25	0.017864								20.25	0.013459							20.25	0.002354								20.25	-0.010455								20.25	0.000497
20.2667	-0.00297								20.2667	0.01565								20.2667	0.014755							20.2667	0.002665								20.2667	-0.00839								20.2667	0.000655
20.2833	-0.002617								20.2833	0.013185								20.2833	0.014879							20.2833	0.002892								20.2833	-0.006031								20.2833	0.000814
20.3	-0.000254								20.3	0.01273								20.3	0.013454							20.3	0.002952								20.3	-0.004049								20.3	0.000512
20.3167	0.001795								20.3167	0.0124								20.3167	0.012483							20.3167	0.001667								20.3167	-0.002613								20.3167	-0.000544
20.3333	0.003978								20.3333	0.011693								20.3333	0.012573							20.3333	0.000393								20.3333	-0.001877								20.3333	-0.001309
20.35	0.007082								20.35	0.009475								20.35	0.011072							20.35	-0.000168								20.35	-0.001182								20.35	-0.001487
20.3667	0.00872								20.3667	0.006515								20.3667	0.009613							20.3667	-0.000311								20.3667	0.000601								20.3667	-0.001246
20.3833	0.007177								20.3833	0.005775								20.3833	0.007861							20.3833	-0.000496								20.3833	0.001631								20.3833	-0.001047
20.4	0.004796								20.4	0.004532								20.4	0.006318							20.4	-0.001099								20.4	0.002786								20.4	-0.000555
20.4167	0.004925								20.4167	0.003707								20.4167	0.004983							20.4167	-0.001626								20.4167	0.004245								20.4167	-0.00052
20.4333	0.006328								20.4333	0.003483								20.4333	0.003708							20.4333	-0.001848								20.4333	0.004828								20.4333	-0.001446
20.45	0.006014								20.45	0.003828								20.45	0.001764							20.45	-0.002238								20.45	0.00562								20.45	-0.00254
20.4667	0.005659								20.4667	0.003587								20.4667	0.002038							20.4667	-0.002167								20.4667	0.007041								20.4667	-0.003173
20.4833	0.004299								20.4833	0.003136								20.4833	0.002563							20.4833	-0.002221								20.4833	0.009089								20.4833	-0.003388
20.5	0.004195								20.5	0.002058								20.5	0.002419							20.5	-0.002276								20.5	0.011096								20.5	-0.003812
20.5167	0.006735								20.5167	0.000979								20.5167	0.004739							20.5167	-0.002631								20.5167	0.012318								20.5167	-0.004434
20.5333	0.008922								20.5333	-0.001301								20.5333	0.005108							20.5333	-0.001801								20.5333	0.013366								20.5333	-0.005177
20.55	0.011193								20.55	-0.003953								20.55	0.005897							20.55	-0.001431								20.55	0.013575								20.55	-0.005544
20.5667	0.011077								20.5667	-0.006061								20.5667	0.009323							20.5667	-0.001062								20.5667	0.013283								20.5667	-0.006831
20.5833	0.010878								20.5833	-0.006494								20.5833	0.00873							20.5833	-0.001446								20.5833	0.0132								20.5833	-0.007701
20.6	0.011307								20.6	-0.007639								20.6	0.009058							20.6	-0.000868								20.6	0.014038								20.6	-0.007188
20.6167	0.011278								20.6167	-0.009747								20.6167	0.010165							20.6167	0.000503								20.6167	0.015608								20.6167	-0.006233
20.6333	0.01098								20.6333	-0.012539								20.6333	0.009318							20.6333	0.001468								20.6333	0.01606								20.6333	-0.005394
20.65	0.010891								20.65	-0.014814								20.65	0.00914							20.65	0.002518								20.65	0.015173								20.65	-0.004472
20.6667	0.011095								20.6667	-0.016963								20.6667	0.011099							20.6667	0.003735								20.6667	0.016169								20.6667	-0.003634
20.6833	0.012555								20.6833	-0.018275								20.6833	0.009331							20.6833	0.004072								20.6833	0.016286								20.6833	-0.00267
20.7	0.015523								20.7	-0.016782								20.7	0.007311							20.7	0.003405								20.7	0.017576								20.7	-0.001705
20.7167	0.018346								20.7167	-0.014577								20.7167	0.007389							20.7167	0.002779								20.7167	0.017341								20.7167	-0.001536
20.7333	0.018964								20.7333	-0.013346								20.7333	0.005755							20.7333	0.002586								20.7333	0.013312								20.7333	-0.002019
20.75	0.018829								20.75	-0.012259								20.75	0.003367							20.75	0.002729								20.75	0.009116								20.75	-0.000158
20.7667	0.018442								20.7667	-0.012511								20.7667	0.001816							20.7667	0.00283								20.7667	0.007725								20.7667	0.002415
20.7833	0.017511								20.7833	-0.013432								20.7833	0.003656							20.7833	0.002847								20.7833	0.006333								20.7833	0.004904
20.8	0.015576								20.8	-0.014187								20.8	0.006083							20.8	0.003241								20.8	0.002849								20.8	0.006472
20.8167	0.012026								20.8167	-0.012303								20.8167	0.006306							20.8167	0.003381								20.8167	-0.001318								20.8167	0.007518
20.8333	0.008217								20.8333	-0.010885								20.8333	0.006769							20.8333	0.00274								20.8333	-0.003095								20.8333	0.008757
20.85	0.004868								20.85	-0.008603								20.85	0.007651							20.85	0.001178								20.85	-0.006212								20.85	0.010205
20.8667	0.001058								20.8667	-0.005609								20.8667	0.008031							20.8667	3.5e-05								20.8667	-0.009622								20.8667	0.011067
20.8833	-0.001369								20.8833	-0.002657								20.8833	0.007405							20.8833	0.000651								20.8833	-0.008804								20.8833	0.0144
20.9	-0.002667								20.9	0.001677								20.9	0.007952							20.9	0.001099								20.9	-0.009241								20.9	0.016099
20.9167	-0.004971								20.9167	0.007183								20.9167	0.010235							20.9167	0.000826								20.9167	-0.012245								20.9167	0.017331
20.9333	-0.009662								20.9333	0.010691								20.9333	0.014412							20.9333	0.001822								20.9333	-0.014969								20.9333	0.019222
20.95	-0.016656								20.95	0.012023								20.95	0.018171							20.95	0.004577								20.95	-0.010365								20.95	0.019815
20.9667	-0.026037								20.9667	0.010508								20.9667	0.019627							20.9667	0.004987								20.9667	-0.009111								20.9667	0.017896
20.9833	-0.038264								20.9833	0.007486								20.9833	0.01719							20.9833	0.003262								20.9833	-0.001493								20.9833	0.015014
21	-0.041993								21	0.011037								21	0.020488							21	-0.002483								21	0.000221								21	0.008615
21.0167	-0.038034								21.0167	0.017476								21.0167	0.028448							21.0167	-0.012976								21.0167	-0.001443								21.0167	0.002918
21.0333	-0.036243								21.0333	0.021383								21.0333	0.046439							21.0333	-0.01538								21.0333	-0.08837								21.0333	-0.007732
21.05	-0.040273								21.05	-0.039504								21.05	0.023903							21.05	-0.022556								21.05	-0.583803								21.05	-0.027759
21.0667	-0.044679								21.0667	-0.174036								21.0667	-0.022708							21.0667	-0.033249								21.0667	-0.791813								21.0667	-0.074248
21.0833	-0.05524								21.0833	-0.376646								21.0833	-0.083051							21.0833	-0.117588								21.0833	-0.754685								21.0833	-0.194884
21.1	-0.110223								21.1	-0.987469								21.1	-0.2175							21.1	-0.293366								21.1	-0.60958								21.1	-0.349601
21.1167	-0.15853								21.1167	-0.785382								21.1167	-0.360569							21.1167	-0.476082								21.1167	-0.035113								21.1167	-0.523013
21.1333	-0.219711								21.1333	-0.188545								21.1333	-0.511346							21.1333	-0.657661								21.1333	0.028836								21.1333	-0.700416
21.15	-0.318909								21.15	-0.026299								21.15	-0.674599							21.15	-0.795697								21.15	-0.187186								21.15	-0.836245
21.1667	-0.431882								21.1667	-0.097969								21.1667	-0.77932							21.1667	-0.857576								21.1667	-0.373985								21.1667	-0.911533
21.1833	-0.501604								21.1833	-0.206902								21.1833	-0.8199							21.1833	-0.862011								21.1833	-0.456155								21.1833	-0.902205
21.2	-0.506264								21.2	-0.259313								21.2	-0.789807							21.2	-0.81227								21.2	-0.479082								21.2	-0.868761
21.2167	-0.473606								21.2167	-0.259959								21.2167	-0.72061							21.2167	-0.751346								21.2167	-0.448043								21.2167	-0.782303
21.2333	-0.40784								21.2333	-0.256521								21.2333	-0.618959							21.2333	-0.688454								21.2333	-0.415352								21.2333	-0.710893
21.25	-0.35522								21.25	-0.220678								21.25	-0.515634							21.25	-0.608479								21.25	-0.403344								21.25	-0.627258
21.2667	-0.285979								21.2667	-0.168631								21.2667	-0.406279							21.2667	-0.515525								21.2667	-0.328074								21.2667	-0.54647
21.2833	-0.246046								21.2833	-0.142961								21.2833	-0.292947							21.2833	-0.419013								21.2833	-0.24644								21.2833	-0.462459
21.3	-0.225037								21.3	-0.087774								21.3	-0.223785							21.3	-0.348249								21.3	-0.203366								21.3	-0.395864
21.3167	-0.164955								21.3167	-0.070033								21.3167	-0.164254							21.3167	-0.293654								21.3167	-0.165743								21.3167	-0.349618
21.3333	-0.109395								21.3333	-0.047855								21.3333	-0.114584							21.3333	-0.257274								21.3333	-0.137314								21.3333	-0.277394
21.35	-0.082011								21.35	-0.026138								21.35	-0.085387							21.35	-0.218843								21.35	-0.097205								21.35	-0.226355
21.3667	-0.066937								21.3667	0.002529								21.3667	-0.063182							21.3667	-0.189288								21.3667	-0.07895								21.3667	-0.210863
21.3833	-0.057934								21.3833	0.021567								21.3833	-0.045624							21.3833	-0.166347								21.3833	-0.062706								21.3833	-0.182516
21.4	-0.051946								21.4	0.011715								21.4	-0.026727							21.4	-0.147469								21.4	-0.046335								21.4	-0.156975
21.4167	-0.046736								21.4167	0.007312								21.4167	-0.010076							21.4167	-0.131956								21.4167	-0.033496								21.4167	-0.122652
21.4333	-0.042516								21.4333	-0.000148								21.4333	-0.003656							21.4333	-0.12336								21.4333	-0.021899								21.4333	-0.100959
21.45	-0.040305								21.45	-0.00271								21.45	-0.001591							21.45	-0.116899								21.45	-0.016582								21.45	-0.089858
21.4667	-0.036921								21.4667	-0.004141								21.4667	-0.002289							21.4667	-0.109349								21.4667	-0.01093								21.4667	-0.078129
21.4833	-0.032575								21.4833	-0.007624								21.4833	-0.003112							21.4833	-0.101591								21.4833	-0.005236								21.4833	-0.065771
21.5	-0.029108								21.5	-0.008762								21.5	-0.002512							21.5	-0.089017								21.5	-0.001259								21.5	-0.05421
21.5167	-0.025487								21.5167	-0.013464								21.5167	0.001131							21.5167	-0.081704								21.5167	0.003287								21.5167	-0.047609
21.5333	-0.022014								21.5333	-0.0113								21.5333	0.004206							21.5333	-0.074068								21.5333	0.010859								21.5333	-0.043719
21.55	-0.019085								21.55	-0.01169								21.55	0.008161							21.55	-0.068191								21.55	0.014077								21.55	-0.039452
21.5667	-0.016532								21.5667	-0.010656								21.5667	0.010901							21.5667	-0.063654								21.5667	0.012271								21.5667	-0.035688
21.5833	-0.014231								21.5833	-0.009078								21.5833	0.010543							21.5833	-0.058657								21.5833	0.011218								21.5833	-0.02937
21.6	-0.012223								21.6	-0.007835								21.6	0.010855							21.6	-0.055082								21.6	0.011673								21.6	-0.024098
21.6167	-0.010719								21.6167	-0.004996								21.6167	0.012673							21.6167	-0.051963								21.6167	0.011092								21.6167	-0.021495
21.6333	-0.008703								21.6333	-0.004755								21.6333	0.016178							21.6333	-0.048569								21.6333	0.00922								21.6333	-0.018927
21.65	-0.006895								21.65	-0.003886								21.65	0.017464							21.65	-0.045845								21.65	0.008227								21.65	-0.016275
21.6667	-0.005548								21.6667	-0.002597								21.6667	0.018583							21.6667	-0.04287								21.6667	0.009327								21.6667	-0.013833
21.6833	-0.003741								21.6833	-0.001812								21.6833	0.01857							21.6833	-0.039475								21.6833	0.009088								21.6833	-0.011852
21.7	-0.001431								21.7	-0.000273								21.7	0.019186							21.7	-0.035998								21.7	0.008764								21.7	-0.011336
21.7167	0.00078								21.7167	0.000388								21.7167	0.02164							21.7167	-0.03223								21.7167	0.007952								21.7167	-0.011655
21.7333	0.002672								21.7333	0.001161								21.7333	0.022791							21.7333	-0.028612								21.7333	0.007584								21.7333	-0.011805
21.75	0.005275								21.75	0.002605								21.75	0.023943							21.75	-0.024911								21.75	0.010064								21.75	-0.012919
21.7667	0.007293								21.7667	0.004006								21.7667	0.024425							21.7667	-0.022339								21.7667	0.010409								21.7667	-0.011646
21.7833	0.008305								21.7833	0.002686								21.7833	0.024655							21.7833	-0.020396								21.7833	0.010879								21.7833	-0.009954
21.8	0.009359								21.8	0.000781								21.8	0.023379							21.8	-0.017196								21.8	0.012061								21.8	-0.00776
21.8167	0.01139								21.8167	-0.000775								21.8167	0.021483							21.8167	-0.014632								21.8167	0.013606								21.8167	-0.005951
21.8333	0.013442								21.8333	-0.002036								21.8333	0.020011							21.8333	-0.01268								21.8333	0.015604								21.8333	-0.003684
21.85	0.015453								21.85	-0.002251								21.85	0.018038							21.85	-0.010895								21.85	0.017894								21.85	-0.002255
21.8667	0.016458								21.8667	-0.001963								21.8667	0.015938							21.8667	-0.009361								21.8667	0.018928								21.8667	-0.001161
21.8833	0.017422								21.8833	-0.001382								21.8833	0.014635							21.8833	-0.007074								21.8833	0.02147								21.8833	-0.00015
21.9	0.018176								21.9	0.000333								21.9	0.013457							21.9	-0.005164								21.9	0.025267								21.9	-1.9e-05
21.9167	0.018286								21.9167	0.001252								21.9167	0.012569							21.9167	-0.004963								21.9167	0.026935								21.9167	0.001351
21.9333	0.016655								21.9333	0.001083								21.9333	0.010759							21.9333	-0.004488								21.9333	0.02753								21.9333	0.002881
21.95	0.015569								21.95	0.002546								21.95	0.009954							21.95	-0.003719								21.95	0.029674								21.95	0.004954
21.9667	0.014106								21.9667	0.001916								21.9667	0.010405							21.9667	-0.002742								21.9667	0.028175								21.9667	0.007195
21.9833	0.012936								21.9833	-0.00085								21.9833	0.009851							21.9833	-0.002308								21.9833	0.031617								21.9833	0.009184
22	0.011222								22	0.000765								22	0.008							22	-0.002586								22	0.031165								22	0.010043
22.0167	0.00973								22.0167	0.003724								22.0167	0.004654							22.0167	-0.002498								22.0167	0.027327								22.0167	0.010877
22.0333	0.008071								22.0333	0.006432								22.0333	0.002376							22.0333	-0.002833								22.0333	-0.007239								22.0333	0.01358
22.05	0.007543								22.05	0.009685								22.05	-0.002373							22.05	-0.002373								22.05	-0.15083								22.05	0.015487
22.0667	0.005298								22.0667	0.012686								22.0667	-0.005698							22.0667	-0.002165								22.0667	-0.177274								22.0667	0.015469
22.0833	0.003974								22.0833	0.014305								22.0833	-0.007181							22.0833	-0.001161								22.0833	-0.165031								22.0833	0.015283
22.1	0.003152								22.1	0.014816								22.1	-0.007701							22.1	0.00043								22.1	-0.152706								22.1	0.015349
22.1167	0.003154								22.1167	0.015938								22.1167	-0.008615							22.1167	0.00229								22.1167	-0.139758								22.1167	0.014626
22.1333	0.003085								22.1333	0.016348								22.1333	-0.012589							22.1333	0.0037								22.1333	-0.107063								22.1333	0.013799
22.15	0.001592								22.15	0.016842								22.15	-0.018824							22.15	0.004315								22.15	-0.036059								22.15	0.015359
22.1667	-0.000111								22.1667	0.018718								22.1667	-0.032512							22.1667	0.004971								22.1667	0.000403								22.1667	0.018468
22.1833	-0.000683								22.1833	0.019296								22.1833	-0.04419							22.1833	0.005544								22.1833	0.065797								22.1833	0.019442
22.2	-0.000501								22.2	0.018635								22.2	-0.047745							22.2	0.00553								22.2	0.08233								22.2	0.02096
22.2167	-0.000366								22.2167	0.017608								22.2167	-0.044759							22.2167	0.004808								22.2167	0.079978								22.2167	0.021722
22.2333	-0.000336								22.2333	0.017042								22.2333	-0.046479							22.2333	0.003693								22.2333	0.074244								22.2333	0.021326
22.25	0.000322								22.25	0.01522								22.25	-0.05339							22.25	0.003374								22.25	0.078601								22.25	0.020344
22.2667	0.002278								22.2667	0.01143								22.2667	-0.054272							22.2667	0.003347								22.2667	-0.081207								22.2667	0.022502
22.2833	0.003732								22.2833	0.008854								22.2833	-0.047535							22.2833	0.003153								22.2833	-0.331031								22.2833	0.024493
22.3	0.004934								22.3	0.010208								22.3	-0.038369							22.3	0.003462								22.3	-0.310639								22.3	0.021879
22.3167	0.006097								22.3167	0.011324								22.3167	-0.029164							22.3167	0.004504								22.3167	-0.225135								22.3167	0.014631
22.3333	0.006911								22.3333	0.010933								22.3333	-0.021127							22.3333	0.00546								22.3333	-0.112722								22.3333	0.010942
22.35	0.007223								22.35	0.008699								22.35	-0.013341							22.35	0.005745								22.35	0.0277								22.35	0.011523
22.3667	0.005567								22.3667	0.004875								22.3667	-0.004969							22.3667	0.006407								22.3667	0.134								22.3667	0.013068
22.3833	0.003744								22.3833	0.003102								22.3833	0.003654							22.3833	0.006735								22.3833	0.171762								22.3833	0.008416
22.4	0.003554								22.4	0.000731								22.4	0.008049							22.4	0.007062								22.4	0.140275								22.4	-0.001093
22.4167	0.004288								22.4167	-0.001169								22.4167	0.009318							22.4167	0.006								22.4167	0.120123								22.4167	-0.012595
22.4333	0.005263								22.4333	-0.002609								22.4333	0.014076							22.4333	0.004692								22.4333	0.102103								22.4333	-0.027808
22.45	0.004898								22.45	-0.001872								22.45	0.019923							22.45	0.002798								22.45	0.090113								22.45	-0.039379
22.4667	0.004157								22.4667	-0.000548								22.4667	0.025057							22.4667	0.002662								22.4667	0.080844								22.4667	-0.040357
22.4833	0.003834								22.4833	-0.001904								22.4833	0.026466							22.4833	0.002652								22.4833	0.075008								22.4833	-0.045605
22.5	0.002297								22.5	-0.003048								22.5	0.028293							22.5	0.002851								22.5	0.063562								22.5	-0.052696
22.5167	0.001262								22.5167	-0.003587								22.5167	0.031235							22.5167	0.002796								22.5167	0.054749								22.5167	-0.058835
22.5333	-0.000288								22.5333	-0.004502								22.5333	0.029924							22.5333	0.002415								22.5333	0.051699								22.5333	-0.060916
22.55	-0.002466								22.55	-0.005753								22.55	0.02631							22.55	0.003877								22.55	0.050911								22.55	-0.053661
22.5667	-0.001713								22.5667	-0.005579								22.5667	0.022403							22.5667	0.006259								22.5667	0.058203								22.5667	-0.04561
22.5833	-0.001254								22.5833	-0.00729								22.5833	0.020716							22.5833	0.008181								22.5833	0.022999								22.5833	-0.03915
22.6	-0.000752								22.6	-0.007737								22.6	0.018567							22.6	0.009558								22.6	-0.01769								22.6	-0.033653
22.6167	-0.000509								22.6167	-0.008808								22.6167	0.016682							22.6167	0.011014								22.6167	-0.030791								22.6167	-0.02798
22.6333	0.000261								22.6333	-0.008791								22.6333	0.015173							22.6333	0.011098								22.6333	-0.031089								22.6333	-0.021796
22.65	0.000823								22.65	-0.008482								22.65	0.015591							22.65	0.009926								22.65	-0.020836								22.65	-0.016157
22.6667	0.001426								22.6667	-0.00859								22.6667	0.012994							22.6667	0.008795								22.6667	-0.012007								22.6667	-0.009346
22.6833	0.001779								22.6833	-0.007567								22.6833	0.011905							22.6833	0.007916								22.6833	-0.004936								22.6833	-0.002199
22.7	0.003722								22.7	-0.006318								22.7	0.010941							22.7	0.007749								22.7	-0.001256								22.7	0.000425
22.7167	0.005483								22.7167	-0.0062								22.7167	0.009785							22.7167	0.007772								22.7167	0.002064								22.7167	0.004325
22.7333	0.00622								22.7333	-0.007882								22.7333	0.008261							22.7333	0.007756								22.7333	0.005579								22.7333	0.007429
22.75	0.006077								22.75	-0.008015								22.75	0.006025							22.75	0.007739								22.75	0.009722								22.75	0.009276
22.7667	0.005515								22.7667	-0.007226								22.7667	0.005463							22.7667	0.008099								22.7667	0.012651								22.7667	0.012003
22.7833	0.004953								22.7833	-0.007191								22.7833	0.005069							22.7833	0.007873								22.7833	0.015203								22.7833	0.01406
22.8	0.00502								22.8	-0.007153								22.8	0.005429							22.8	0.007522								22.8	0.018424								22.8	0.012558
22.8167	0.005061								22.8167	-0.006654								22.8167	0.005592							22.8167	0.007294								22.8167	0.02307								22.8167	0.011631
22.8333	0.005659								22.8333	-0.005611								22.8333	0.005216							22.8333	0.006173								22.8333	0.027528								22.8333	0.012831
22.85	0.005755								22.85	-0.004234								22.85	0.005343							22.85	0.005177								22.85	0.030856								22.85	0.012064
22.8667	0.006604								22.8667	-0.004112								22.8667	0.006307							22.8667	0.005354								22.8667	0.032089								22.8667	0.011297
22.8833	0.006532								22.8833	-0.002899								22.8833	0.00702							22.8833	0.004651								22.8833	0.031439								22.8833	0.011325
22.9	0.006377								22.9	-0.002562								22.9	0.007774							22.9	0.002944								22.9	0.030287								22.9	0.010474
22.9167	0.005634								22.9167	-0.00281								22.9167	0.00832							22.9167	0.001117								22.9167	0.030576								22.9167	0.00915
22.9333	0.005223								22.9333	-0.002891								22.9333	0.007273							22.9333	-0.000747								22.9333	0.02963								22.9333	0.008601
22.95	0.005147								22.95	-0.002804								22.95	0.005137							22.95	-0.003072								22.95	0.024205								22.95	0.009014
22.9667	0.003941								22.9667	-0.004183								22.9667	0.003168							22.9667	-0.005648								22.9667	0.023176								22.9667	0.008633
22.9833	0.002358								22.9833	-0.005385								22.9833	0.001241							22.9833	-0.008224								22.9833	0.023194								22.9833	0.008376
23	0.000733								23	-0.006909								23	-0.000685							23	-0.010004								23	0.02162								23	0.008915
23.0167	0.000171								23.0167	-0.009564								23.0167	-0.002293							23.0167	-0.011227								23.0167	0.018088								23.0167	0.009429
23.0333	-0.000792								23.0333	-0.010544								23.0333	-0.003039							23.0333	-0.013097								23.0333	0.014694								23.0333	0.009735
23.05	-0.002342								23.05	-0.010059								23.05	-0.00412							23.05	-0.015177								23.05	0.009752								23.05	0.008324
23.0667	-0.003682								23.0667	-0.00836								23.0667	-0.005954							23.0667	-0.016252								23.0667	0.001041								23.0667	0.008797
23.0833	-0.005525								23.0833	-0.006881								23.0833	-0.00783							23.0833	-0.016909								23.0833	-0.004488								23.0833	0.010568
23.1	-0.006614								23.1	-0.006888								23.1	-0.00845							23.1	-0.01723								23.1	-0.007421								23.1	0.011962
23.1167	-0.006914								23.1167	-0.006519								23.1167	-0.006757							23.1167	-0.017265								23.1167	-0.009722								23.1167	0.013559
23.1333	-0.007682								23.1333	-0.004726								23.1333	-0.003211							23.1333	-0.01721								23.1333	-0.011926								23.1333	0.014712
23.15	-0.00732								23.15	-0.000923								23.15	-0.000545							23.15	-0.017029								23.15	-0.016224								23.15	0.014902
23.1667	-0.008171								23.1667	-0.000888								23.1667	0.000363							23.1667	-0.015927								23.1667	-0.023201								23.1667	0.015133
23.1833	-0.008144								23.1833	-0.002078								23.1833	0.001983							23.1833	-0.015202								23.1833	-0.029884								23.1833	0.015323
23.2	-0.009163								23.2	-0.002236								23.2	0.00264							23.2	-0.014644								23.2	-0.035815								23.2	0.016601
23.2167	-0.010121								23.2167	0.000244								23.2167	0.002416							23.2167	-0.014341								23.2167	-0.038332								23.2167	0.016959
23.2333	-0.00968								23.2333	0.008544								23.2333	0.00416							23.2333	-0.013655								23.2333	-0.041452								23.2333	0.016836
23.25	-0.009154								23.25	0.016174								23.25	0.00762							23.25	-0.011629								23.25	-0.046582								23.25	0.015666
23.2667	-0.009425								23.2667	0.022631								23.2667	0.010913							23.2667	-0.008849								23.2667	-0.054182								23.2667	0.014748
23.2833	-0.007476								23.2833	0.027039								23.2833	0.012531							23.2833	-0.005818								23.2833	-0.063959								23.2833	0.013411
23.3	-0.006365								23.3	0.028957								23.3	0.013647							23.3	-0.002578								23.3	-0.078342								23.3	0.010859
23.3167	-0.006119								23.3167	0.030162								23.3167	0.013741							23.3167	0.001683								23.3167	-0.087443								23.3167	0.007755
23.3333	-0.005568								23.3333	0.033042								23.3333	0.015118							23.3333	0.004835								23.3333	-0.05114								23.3333	0.0063
23.35	-0.005101								23.35	0.037011								23.35	0.015993							23.35	0.007192								23.35	-0.019903								23.35	0.005809
23.3667	-0.003462								23.3667	0.038845								23.3667	0.016532							23.3667	0.009465								23.3667	0.003672								23.3667	0.004228
23.3833	-0.001656								23.3833	0.045804								23.3833	0.018956							23.3833	0.01245								23.3833	0.009244								23.3833	0.00181
23.4	0.000695								23.4	0.047196								23.4	0.019705							23.4	0.014555								23.4	0.0185								23.4	-0.000607
23.4167	0.000885								23.4167	0.047374								23.4167	0.017312							23.4167	0.015734								23.4167	0.020986								23.4167	-0.004182
23.4333	0.000208								23.4333	0.045374								23.4333	0.016467							23.4333	0.017285								23.4333	0.02139								23.4333	-0.004446
23.45	0.000453								23.45	0.040486								23.45	0.013611							23.45	0.020134								23.45	0.024683								23.45	-0.005756
23.4667	0.001075								23.4667	0.034347								23.4667	0.011803							23.4667	0.023066								23.4667	0.027097								23.4667	-0.006312
23.4833	-0.0027								23.4833	0.028203								23.4833	0.008026							23.4833	0.023571								23.4833	0.018039								23.4833	-0.001007
23.5	-0.006558								23.5	0.019839								23.5	0.005129							23.5	0.023112								23.5	0.013921								23.5	0.002748
23.5167	0.004382								23.5167	0.001804								23.5167	0.010229							23.5167	0.017084								23.5167	0.010153								23.5167	0.005748
23.5333	0.014125								23.5333	-0.018952								23.5333	0.00067							23.5333	-0.002761								23.5333	-0.050555								23.5333	0.008277
23.55	0.00105								23.55	-0.583951								23.55	-0.011442							23.55	-0.025704								23.55	-0.589689								23.55	0.013989
23.5667	-0.012361								23.5667	-1.12319								23.5667	-0.01627							23.5667	-0.037301								23.5667	-0.858859								23.5667	-0.007891
23.5833	-0.027236								23.5833	-1.11029								23.5833	-0.049359							23.5833	-0.076154								23.5833	-0.836375								23.5833	-0.060376
23.6	-0.045587								23.6	-0.928318								23.6	-0.152534							23.6	-0.178019								23.6	-0.564568								23.6	-0.184079
23.6167	-0.076852								23.6167	-0.347432								23.6167	-0.252696							23.6167	-0.310618								23.6167	0.154891								23.6167	-0.317262
23.6333	-0.11647								23.6333	0.536536								23.6333	-0.379834							23.6333	-0.447323								23.6333	0.252713								23.6333	-0.482372
23.65	-0.210476								23.65	0.743959								23.65	-0.503245							23.65	-0.559494								23.65	0.088944								23.65	-0.589787
23.6667	-0.314404								23.6667	0.551471								23.6667	-0.60342							23.6667	-0.603001								23.6667	-0.068377								23.6667	-0.640722
23.6833	-0.369053								23.6833	0.262625								23.6833	-0.641463							23.6833	-0.614772								23.6833	-0.184332								23.6833	-0.663438
23.7	-0.38263								23.7	0.038717								23.7	-0.622189							23.7	-0.579441								23.7	-0.252935								23.7	-0.642947
23.7167	-0.367124								23.7167	-0.093081								23.7167	-0.556608							23.7167	-0.553789								23.7167	-0.254232								23.7167	-0.595401
23.7333	-0.32928								23.7333	-0.140809								23.7333	-0.458812							23.7333	-0.489749								23.7333	-0.220237								23.7333	-0.543285
23.75	-0.253335								23.75	-0.131429								23.75	-0.364534							23.75	-0.426337								23.75	-0.192983								23.75	-0.484596
23.7667	-0.192673								23.7667	-0.11603								23.7667	-0.280596							23.7667	-0.340442								23.7667	-0.170585								23.7667	-0.424274
23.7833	-0.144403								23.7833	-0.098873								23.7833	-0.20005							23.7833	-0.266103								23.7833	-0.14689								23.7833	-0.37534
23.8	-0.113635								23.8	-0.070664								23.8	-0.145839							23.8	-0.217638								23.8	-0.125205								23.8	-0.32402
23.8167	-0.074296								23.8167	-0.049405								23.8167	-0.119157							23.8167	-0.171987								23.8167	-0.107196								23.8167	-0.272958
23.8333	-0.054105								23.8333	-0.017218								23.8333	-0.091691							23.8333	-0.152638								23.8333	-0.061496								23.8333	-0.226175
23.85	-0.042498								23.85	-0.00609								23.85	-0.069292							23.85	-0.137936								23.85	-0.040498								23.85	-0.200367
23.8667	-0.03311								23.8667	0.003407								23.8667	-0.05133							23.8667	-0.124657								23.8667	-0.033359								23.8667	-0.175522
23.8833	-0.024141								23.8833	0.003469								23.8833	-0.033619							23.8833	-0.113221								23.8833	-0.017176								23.8833	-0.14247
23.9	-0.017683								23.9	-0.001409								23.9	-0.01214							23.9	-0.10258								23.9	-0.008236								23.9	-0.115365
23.9167	-0.015213								23.9167	-0.001849								23.9167	0.010155							23.9167	-0.091197								23.9167	-0.005545								23.9167	-0.099167
23.9333	-0.013633								23.9333	0.003531								23.9333	0.015572							23.9333	-0.080286								23.9333	-0.010814								23.9333	-0.085251
23.95	-0.013603								23.95	0.006441								23.95	0.016175							23.95	-0.070212								23.95	-0.007751								23.95	-0.070415
23.9667	-0.013447								23.9667	0.006581								23.9667	0.017992							23.9667	-0.062148								23.9667	-0.003139								23.9667	-0.059723
23.9833	-0.009314								23.9833	0.001969								23.9833	0.020102							23.9833	-0.051614								23.9833	-0.008784								23.9833	-0.049575
24	-0.005348								24	0.001209								24	0.020872							24	-0.043089								24	-0.012211								24	-0.041814
24.0167	-0.002435								24.0167	0.011208								24.0167	0.019294							24.0167	-0.035961								24.0167	-0.010809								24.0167	-0.039282
24.0333	8e-06								24.0333	0.018821								24.0333	0.017783							24.0333	-0.028134								24.0333	-0.010062								24.0333	-0.037957
24.05	0.00195								24.05	0.017349								24.05	0.016901							24.05	-0.021103								24.05	-0.008142								24.05	-0.036129
24.0667	0.004059								24.0667	0.018896								24.0667	0.018154							24.0667	-0.015119								24.0667	-0.006557								24.0667	-0.031873
24.0833	0.005289								24.0833	0.024486								24.0833	0.017858							24.0833	-0.009972								24.0833	-0.007484								24.0833	-0.02544
24.1	0.005053								24.1	0.031374								24.1	0.016933							24.1	-0.005955								24.1	-0.006904								24.1	-0.020012
24.1167	0.005609								24.1167	0.028382								24.1167	0.017263							24.1167	-0.002626								24.1167	-0.00838								24.1167	-0.016854
24.1333	0.004568								24.1333	0.022793								24.1333	0.018093							24.1333	0.000311								24.1333	-0.007556								24.1333	-0.017513
24.15	0.005789								24.15	0.018834								24.15	0.017876							24.15	0.002535								24.15	-0.004053								24.15	-0.017334
24.1667	0.006088								24.1667	0.012657								24.1667	0.016403							24.1667	0.003922								24.1667	0.00012								24.1667	-0.0159
24.1833	0.007602								24.1833	0.005895								24.1833	0.015223							24.1833	0.004598								24.1833	0.003707								24.1833	-0.015177
24.2	0.008613								24.2	-0.003882								24.2	0.013289							24.2	0.005566								24.2	0.006456								24.2	-0.01391
24.2167	0.009242								24.2167	-0.012863								24.2167	0.011172							24.2167	0.006095								24.2167	0.006676								24.2167	-0.013077
24.2333	0.008733								24.2333	-0.017657								24.2333	0.009214							24.2333	0.005891								24.2333	0.005958								24.2333	-0.012299
24.25	0.008391								24.25	-0.030884								24.25	0.007257							24.25	0.005772								24.25	0.00549								24.25	-0.011228
24.2667	0.008426								24.2667	-0.040347								24.2667	0.007057							24.2667	0.006615								24.2667	0.004436								24.2667	-0.010493
24.2833	0.009592								24.2833	-0.039384								24.2833	0.006942							24.2833	0.008212								24.2833	0.004597								24.2833	-0.009966
24.3	0.010088								24.3	-0.033858								24.3	0.006826							24.3	0.010437								24.3	0.005971								24.3	-0.008058
24.3167	0.009019								24.3167	-0.038757								24.3167	0.006752							24.3167	0.012129								24.3167	0.008731								24.3167	-0.006495
24.3333	0.006841								24.3333	-0.033356								24.3333	0.007406							24.3333	0.012073								24.3333	0.010742								24.3333	-0.005695
24.35	0.005207								24.35	-0.015279								24.35	0.00764							24.35	0.010971								24.35	0.013757								24.35	-0.005984
24.3667	0.003238								24.3667	0.003281								24.3667	0.008252							24.3667	0.008278								24.3667	0.013382								24.3667	-0.005854
24.3833	0.000851								24.3833	0.001241								24.3833	0.007691							24.3833	0.00525								24.3833	0.011875								24.3833	-0.006101
24.4	-0.002583								24.4	0.00657								24.4	0.006251							24.4	0.002473								24.4	0.011709								24.4	-0.005343
24.4167	-0.005086								24.4167	0.012234								24.4167	0.006536							24.4167	-0.000605								24.4167	0.01314								24.4167	-0.005461
24.4333	-0.005749								24.4333	0.018735								24.4333	0.005554							24.4333	-0.004154								24.4333	0.011313								24.4333	-0.004028
24.45	-0.007166								24.45	0.018113								24.45	0.0052							24.45	-0.00565								24.45	0.010199								24.45	-0.003014
24.4667	-0.009086								24.4667	0.020555								24.4667	0.005181							24.4667	-0.004886								24.4667	0.008623								24.4667	-0.00288
24.4833	-0.010754								24.4833	0.021657								24.4833	0.004784							24.4833	-0.004247								24.4833	0.00688								24.4833	-0.003331
24.5	-0.01305								24.5	0.020289								24.5	0.005058							24.5	-0.006037								24.5	0.009115								24.5	-0.002108
24.5167	-0.015432								24.5167	0.021642								24.5167	0.005596							24.5167	-0.008651								24.5167	0.009577								24.5167	-0.000991
24.5333	-0.016456								24.5333	0.024294								24.5333	0.006924							24.5333	-0.010418								24.5333	0.008686								24.5333	-0.001028
24.55	-0.016977								24.55	0.021301								24.55	0.008546							24.55	-0.012897								24.55	0.00813								24.55	-0.002698
24.5667	-0.016494								24.5667	0.015327								24.5667	0.009456							24.5667	-0.01458								24.5667	0.005816								24.5667	-0.005498
24.5833	-0.015424								24.5833	0.010148								24.5833	0.008523							24.5833	-0.017352								24.5833	0.00614								24.5833	-0.004154
24.6	-0.015108								24.6	0.00677								24.6	0.005958							24.6	-0.020166								24.6	0.000685								24.6	-0.002893
24.6167	-0.014962								24.6167	0.005443								24.6167	0.00399							24.6167	-0.023019								24.6167	-0.003146								24.6167	-0.002096
24.6333	-0.014924								24.6333	0.00018								24.6333	0.00365							24.6333	-0.02487								24.6333	-0.003889								24.6333	-0.00122
24.65	-0.014091								24.65	-0.00331								24.65	0.002807							24.65	-0.027307								24.65	-0.00886								24.65	-0.000554
24.6667	-0.012797								24.6667	-0.005898								24.6667	0.001421							24.6667	-0.027525								24.6667	-0.009478								24.6667	0.000824
24.6833	-0.011587								24.6833	-0.008737								24.6833	-0.000636							24.6833	-0.02724								24.6833	-0.00616								24.6833	0.002412
24.7	-0.011884								24.7	-0.013837								24.7	-0.000934							24.7	-0.026453								24.7	-0.005605								24.7	0.00379
24.7167	-0.01129								24.7167	-0.015838								24.7167	-0.000473							24.7167	-0.024603								24.7167	-0.004091								24.7167	0.006105
24.7333	-0.01003								24.7333	-0.013151								24.7333	0.000354							24.7333	-0.021403								24.7333	-0.002795								24.7333	0.009065
24.75	-0.008729								24.75	0.00225								24.75	0.001307							24.75	-0.016738								24.75	-0.003383								24.75	0.010099
24.7667	-0.007678								24.7667	0.004299								24.7667	0.002218							24.7667	-0.011487								24.7667	-0.004265								24.7667	0.010295
24.7833	-0.006418								24.7833	-0.000561								24.7833	0.00271							24.7833	-0.006863								24.7833	-0.002802								24.7833	0.010366
24.8	-0.004279								24.8	0.008228								24.8	0.002491							24.8	-0.003496								24.8	0.000713								24.8	0.009976
24.8167	-0.002397								24.8167	0.008853								24.8167	0.002731							24.8167	-0.000452								24.8167	0.004155								24.8167	0.009197
24.8333	-0.000482								24.8333	0.007469								24.8333	0.003749							24.8333	0.001846								24.8333	0.005296								24.8333	0.00883
24.85	0.001224								24.85	0.017657								24.85	0.004347							24.85	0.003767								24.85	0.00384								24.85	0.007625
24.8667	0.001255								24.8667	0.018818								24.8667	0.003648							24.8667	0.006902								24.8667	0.002176								24.8667	0.006796
24.8833	0.000909								24.8833	0.022951								24.8833	0.002823							24.8833	0.011629								24.8833	0.003526								24.8833	0.007475
24.9	0.001192								24.9	0.026205								24.9	0.00271							24.9	0.013717								24.9	0.004708								24.9	0.008113
24.9167	0.001956								24.9167	0.028831								24.9167	0.001249							24.9167	0.013387								24.9167	0.00031								24.9167	0.008201
24.9333	0.00309								24.9333	0.028214								24.9333	0.000344							24.9333	0.014826								24.9333	-0.078348								24.9333	0.007997
24.95	0.004308								24.95	0.024689								24.95	-0.000812							24.95	0.015554								24.95	-0.127322								24.95	0.007416
24.9667	0.006573								24.9667	0.020704								24.9667	-0.00113							24.9667	0.015528								24.9667	-0.140414								24.9667	0.007338
24.9833	0.008335								24.9833	0.019691								24.9833	-0.001993							24.9833	0.014748								24.9833	-0.14124								24.9833	0.006381
25	0.010097								25	0.02073								25	-0.003652							25	0.01376								25	-0.128793								25	0.005675
25.0167	0.011904								25.0167	0.018838								25.0167	-0.005578							25.0167	0.013477								25.0167	-0.092347								25.0167	0.006053
25.0333	0.01299								25.0333	0.01708								25.0333	-0.007924							25.0333	0.013614								25.0333	-0.053848								25.0333	0.005053
25.05	0.013449								25.05	0.014014								25.05	-0.007716							25.05	0.013459								25.05	0.001691								25.05	0.004346
25.0667	0.012777								25.0667	0.014171								25.0667	-0.004576							25.0667	0.012005								25.0667	0.068074								25.0667	0.003304
25.0833	0.012231								25.0833	0.013449								25.0833	-0.003028							25.0833	0.009966								25.0833	0.110174								25.0833	0.002764
25.1	0.011307								25.1	0.012267								25.1	-0.00462							25.1	0.007968								25.1	0.116812								25.1	0.001638
25.1167	0.010191								25.1167	0.010499								25.1167	-0.006904							25.1167	0.005684								25.1167	0.108461								25.1167	0.0013
25.1333	0.009721								25.1333	0.007191								25.1333	-0.007438							25.1333	0.004002								25.1333	0.096371								25.1333	0.000711
25.15	0.009794								25.15	0.003443								25.15	-0.006005							25.15	0.002781								25.15	0.087505								25.15	-0.000172
25.1667	0.00991								25.1667	-0.000808								25.1667	-0.005324							25.1667	0.001727								25.1667	0.081234								25.1667	-0.000552
25.1833	0.009984								25.1833	-0.002965								25.1833	-0.002551							25.1833	0.001679								25.1833	0.076848								25.1833	-0.000388
25.2	0.010643								25.2	-0.004452								25.2	0.001186							25.2	0.001839								25.2	0.070243								25.2	-0.000935
25.2167	0.011239								25.2167	-0.005605								25.2167	0.002888							25.2167	0.00201								25.2167	0.061744								25.2167	-0.002417
25.2333	0.010605								25.2333	-0.006359								25.2333	0.00119							25.2333	0.001407								25.2333	0.052104								25.2333	-0.00382
25.25	0.010265								25.25	-0.006086								25.25	0.001292							25.25	0.001391								25.25	0.044222								25.25	-0.003339
25.2667	0.009924								25.2667	-0.006356								25.2667	-0.000909							25.2667	0.000873								25.2667	0.036339								25.2667	-0.002188
25.2833	0.009373								25.2833	-0.009515								25.2833	0.001537							25.2833	0.000145								25.2833	0.030383								25.2833	-0.002293
25.3	0.007525								25.3	-0.013889								25.3	0.00256							25.3	0.000421								25.3	0.024301								25.3	-0.001519
25.3167	0.006361								25.3167	-0.014745								25.3167	-4.2e-05							25.3167	0.000751								25.3167	0.018078								25.3167	0.000285
25.3333	0.005928								25.3333	-0.01781								25.3333	-0.003785							25.3333	0.000898								25.3333	0.006163								25.3333	0.0012
25.35	0.004908								25.35	-0.021692								25.35	-0.006565							25.35	0.000709								25.35	-0.007217								25.35	0.00153
25.3667	0.004349								25.3667	-0.025699								25.3667	-0.012444							25.3667	0.000688								25.3667	-0.022607								25.3667	0.002236
25.3833	0.003287								25.3833	-0.028032								25.3833	-0.015517							25.3833	0.000457								25.3833	-0.022882								25.3833	0.003193
25.4	0.002477								25.4	-0.029987								25.4	-0.012687							25.4	0.00186								25.4	-0.049116								25.4	0.003481
25.4167	0.000789								25.4167	-0.031985								25.4167	-0.011931							25.4167	0.002855								25.4167	-0.144387								25.4167	0.002492
25.4333	0.000274								25.4333	-0.029493								25.4333	-0.017252							25.4333	0.003207								25.4333	-0.210403								25.4333	0.002956
25.45	-0.000157								25.45	-0.027616								25.45	-0.020856							25.45	0.00444								25.45	-0.183514								25.45	0.004341
25.4667	-0.001383								25.4667	-0.026493								25.4667	-0.018851							25.4667	0.005462								25.4667	-0.11505								25.4667	0.006437
25.4833	-0.003573								25.4833	-0.023737								25.4833	-0.012532							25.4833	0.005564								25.4833	-0.097916								25.4833	0.006859
25.5	-0.004758								25.5	-0.019515								25.5	-0.005335							25.5	0.006294								25.5	-0.098199								25.5	0.007281
25.5167	-0.006916								25.5167	-0.01521								25.5167	0.000384							25.5167	0.00653								25.5167	-0.098765								25.5167	0.006839
25.5333	-0.006416								25.5333	-0.012568								25.5333	0.002475							25.5333	0.005703								25.5333	-0.054895								25.5333	0.006168
25.55	-0.006753								25.55	-0.01153								25.55	0.004064							25.55	0.004333								25.55	0.02339								25.55	0.006333
25.5667	-0.007216								25.5667	-0.0089								25.5667	0.008625							25.5667	0.004511								25.5667	0.077642								25.5667	0.005243
25.5833	-0.005418								25.5833	-0.004094								25.5833	0.012725							25.5833	0.004732								25.5833	0.093167								25.5833	0.002269
25.6	-0.003745								25.6	0.002597								25.6	0.018333							25.6	0.004575								25.6	0.074653								25.6	0.001472
25.6167	-0.003598								25.6167	0.007906								25.6167	0.023479							25.6167	0.00555								25.6167	0.068155								25.6167	0.001058
25.6333	-0.003363								25.6333	0.009882								25.6333	0.026109							25.6333	0.006291								25.6333	0.058706								25.6333	-0.000311
25.65	-0.003881								25.65	0.01077								25.65	0.026102							25.65	0.007242								25.65	0.0632								25.65	-0.001805
25.6667	-0.003855								25.6667	0.011154								25.6667	0.025382							25.6667	0.007941								25.6667	0.081886								25.6667	-0.002085
25.6833	-0.00228								25.6833	0.0102								25.6833	0.027092							25.6833	0.007929								25.6833	0.087175								25.6833	-0.002155
25.7	0.000677								25.7	0.012259								25.7	0.027084							25.7	0.00687								25.7	0.093468								25.7	-0.003817
25.7167	0.003653								25.7167	0.015452								25.7167	0.024437							25.7167	0.005589								25.7167	0.102287								25.7167	-0.003432
25.7333	0.006541								25.7333	0.018166								25.7333	0.021956							25.7333	0.003304								25.7333	0.105182								25.7333	-0.003596
25.75	0.00901								25.75	0.01866								25.75	0.02073							25.75	0.001187								25.75	0.114233								25.75	-0.003385
25.7667	0.010223								25.7667	0.018233								25.7667	0.019254							25.7667	0.000409								25.7667	0.100632								25.7667	-0.003549
25.7833	0.009469								25.7833	0.017556								25.7833	0.018908							25.7833	-0.000369								25.7833	0.034906								25.7833	-0.003798
25.8	0.008212								25.8	0.015454								25.8	0.019357							25.8	-0.001943								25.8	0.003428								25.8	-0.003837
25.8167	0.01019								25.8167	0.008255								25.8167	0.020793							25.8167	-0.002457								25.8167	-0.006857								25.8167	-0.004727
25.8333	0.01123								25.8333	0.007492								25.8333	0.021569							25.8333	-0.002659								25.8333	-0.018834								25.8333	-0.00622
25.85	0.011223								25.85	0.009408								25.85	0.021591							25.85	-0.002485								25.85	-0.028089								25.85	-0.006248
25.8667	0.01084								25.8667	0.010194								25.8667	0.02153							25.8667	-0.001934								25.8667	-0.036465								25.8667	-0.006444
25.8833	0.011126								25.8833	0.014246								25.8833	0.019249							25.8833	-0.001928								25.8833	-0.036551								25.8833	-0.00643
25.9	0.00911								25.9	0.015618								25.9	0.016676							25.9	-0.00234								25.9	-0.032158								25.9	-0.007589
25.9167	0.008724								25.9167	0.014653								25.9167	0.01594							25.9167	-0.003969								25.9167	-0.036127								25.9167	-0.007927
25.9333	0.00804								25.9333	0.020649								25.9333	0.017666							25.9333	-0.005227								25.9333	-0.037904								25.9333	-0.010217
25.95	0.003755								25.95	0.024175								25.95	0.021318							25.95	-0.00326								25.95	-0.036457								25.95	-0.013176
25.9667	-0.001409								25.9667	0.026571								25.9667	0.024425							25.9667	0.002767								25.9667	-0.025172								25.9667	-0.01467
25.9833	-0.001382								25.9833	0.036293								25.9833	0.026026							25.9833	0.007873								25.9833	-0.006098								25.9833	-0.019137
26	0.003963								26	0.057027								26	0.021974							26	0.013524								26	0.000917								26	-0.027455
26.0167	-0.00185								26.0167	0.036458								26.0167	0.015117							26.0167	0.01606								26.0167	-0.010219								26.0167	-0.02884
26.0333	-0.018137								26.0333	-0.049571								26.0333	0.019387							26.0333	0.00601								26.0333	-0.066253								26.0333	-0.030249
26.05	-0.066955								26.05	-0.625748								26.05	0.016121							26.05	-0.001862								26.05	-0.585137								26.05	-0.035258
26.0667	-0.095509								26.0667	-1.12062								26.0667	0.006324							26.0667	-0.012666								26.0667	-0.889615								26.0667	-0.04659
26.0833	-0.106855								26.0833	-1.07418								26.0833	-0.015364							26.0833	-0.035485								26.0833	-0.787597								26.0833	-0.077181
26.1	-0.116149								26.1	-0.840627								26.1	-0.081726							26.1	-0.112398								26.1	-0.523801								26.1	-0.171411
26.1167	-0.125023								26.1167	-0.26036								26.1167	-0.181327							26.1167	-0.214587								26.1167	0.22458								26.1167	-0.285961
26.1333	-0.129595								26.1333	0.627051								26.1333	-0.267301							26.1333	-0.338969								26.1333	0.398342								26.1333	-0.382402
26.15	-0.176788								26.15	0.816438								26.15	-0.384507							26.15	-0.43216								26.15	0.249511								26.15	-0.464649
26.1667	-0.250944								26.1667	0.621895								26.1667	-0.480069							26.1667	-0.475109								26.1667	0.079872								26.1667	-0.491589
26.1833	-0.28005								26.1833	0.34751								26.1833	-0.517894							26.1833	-0.475269								26.1833	-0.076412								26.1833	-0.487505
26.2	-0.274531								26.2	0.098121								26.2	-0.484083							26.2	-0.454955								26.2	-0.149964								26.2	-0.4305
26.2167	-0.257766								26.2167	-0.004795								26.2167	-0.426399							26.2167	-0.423964								26.2167	-0.160011								26.2167	-0.377063
26.2333	-0.231468								26.2333	-0.028876								26.2333	-0.353839							26.2333	-0.38408								26.2333	-0.159915								26.2333	-0.335993
26.25	-0.172975								26.25	-0.053878								26.25	-0.277596							26.25	-0.338711								26.25	-0.153832								26.25	-0.279851
26.2667	-0.113895								26.2667	-0.054723								26.2667	-0.206669							26.2667	-0.280698								26.2667	-0.147582								26.2667	-0.231999
26.2833	-0.07512								26.2833	-0.050334								26.2833	-0.13905							26.2833	-0.223313								26.2833	-0.138819								26.2833	-0.192269
26.3	-0.047316								26.3	-0.042302								26.3	-0.071557							26.3	-0.180666								26.3	-0.114692								26.3	-0.169621
26.3167	-0.032177								26.3167	-0.035311								26.3167	-0.056938							26.3167	-0.147826								26.3167	-0.076238								26.3167	-0.150246
26.3333	-0.024187								26.3333	-0.02491								26.3333	-0.041277							26.3333	-0.123573								26.3333	-0.061317								26.3333	-0.133938
26.35	-0.020594								26.35	-0.00446								26.35	-0.019713							26.35	-0.100827								26.35	-0.056318								26.35	-0.122655
26.3667	-0.018759								26.3667	0.010756								26.3667	-0.003215							26.3667	-0.08185								26.3667	-0.048975								26.3667	-0.11627
26.3833	-0.016966								26.3833	0.003782								26.3833	0.00449							26.3833	-0.070953								26.3833	-0.036482								26.3833	-0.111519
26.4	-0.010735								26.4	0.005721								26.4	0.007549							26.4	-0.060725								26.4	-0.024951								26.4	-0.105301
26.4167	-0.003209								26.4167	0.005678								26.4167	0.009142							26.4167	-0.051314								26.4167	-0.016077								26.4167	-0.098628
26.4333	0.000224								26.4333	0.00463								26.4333	0.010269							26.4333	-0.044018								26.4333	-0.001919								26.4333	-0.091919
26.45	0.004828								26.45	0.000316								26.45	0.008927							26.45	-0.038606								26.45	0.005832								26.45	-0.082991
26.4667	0.008177								26.4667	-0.000481								26.4667	0.00683							26.4667	-0.029844								26.4667	0.01103								26.4667	-0.074272
26.4833	0.011358								26.4833	-0.000482								26.4833	0.005865							26.4833	-0.022045								26.4833	0.01292								26.4833	-0.06681
26.5	0.013869								26.5	0.000708								26.5	0.007411							26.5	-0.016466								26.5	0.015857								26.5	-0.061399
26.5167	0.015814								26.5167	-0.001485								26.5167	0.009664							26.5167	-0.013286								26.5167	0.018199								26.5167	-0.055487
26.5333	0.014517								26.5333	-0.003134								26.5333	0.00991							26.5333	-0.009406								26.5333	0.019115								26.5333	-0.049451
26.55	0.015271								26.55	-0.00428								26.55	0.009445							26.55	-0.005108								26.55	0.017979								26.55	-0.043751
26.5667	0.013639								26.5667	-0.004505								26.5667	0.00877							26.5667	-0.001815								26.5667	0.01856								26.5667	-0.036836
26.5833	0.012048								26.5833	-0.00628								26.5833	0.007886							26.5833	0.000809								26.5833	0.018764								26.5833	-0.027576
26.6	0.014938								26.6	-0.004522								26.6	0.007043							26.6	0.002804								26.6	0.019679								26.6	-0.016768
26.6167	0.015684								26.6167	-0.002788								26.6167	0.006185							26.6167	0.003258								26.6167	0.018649								26.6167	-0.006795
26.6333	0.01264								26.6333	-0.00411								26.6333	0.005243							26.6333	0.004865								26.6333	0.015019								26.6333	0.001548
26.65	0.009553								26.65	-0.00493								26.65	0.005431							26.65	0.006137								26.65	0.013441								26.65	0.011021
26.6667	0.007053								26.6667	-0.002191								26.6667	0.005158							26.6667	0.006194								26.6667	0.011612								26.6667	0.020452
26.6833	0.004972								26.6833	-0.000666								26.6833	0.005262							26.6833	0.005163								26.6833	0.007731								26.6833	0.028208
26.7	0.002932								26.7	-0.000831								26.7	0.00566							26.7	0.004049								26.7	-0.000295								26.7	0.03249
26.7167	0.001183								26.7167	-0.002522								26.7167	0.005983							26.7167	0.003296								26.7167	-0.002183								26.7167	0.032086
26.7333	9.9e-05								26.7333	-0.005428								26.7333	0.007257							26.7333	0.003898								26.7333	0.00024								26.7333	0.028927
26.75	-6.5e-05								26.75	-0.003603								26.75	0.008824							26.75	0.00429								26.75	0.005343								26.75	0.024427
26.7667	-0.000229								26.7667	0.00174								26.7667	0.010056							26.7667	0.004682								26.7667	0.009859								26.7667	0.020347
26.7833	-0.001104								26.7833	0.006914								26.7833	0.011078							26.7833	0.004698								26.7833	0.01178								26.7833	0.022254
26.8	-0.001184								26.8	0.00683								26.8	0.012059							26.8	0.004504								26.8	0.009932								26.8	0.024746
26.8167	-0.000174								26.8167	0.010777								26.8167	0.011982							26.8167	0.004352								26.8167	0.012497								26.8167	0.0231
26.8333	-0.000123								26.8333	0.010998								26.8333	0.013168							26.8333	0.005164								26.8333	0.018056								26.8333	0.018156
26.85	0.001393								26.85	0.009293								26.85	0.016196							26.85	0.005557								26.85	0.02215								26.85	0.015389
26.8667	0.003621								26.8667	0.011984								26.8667	0.018512							26.8667	0.004694								26.8667	0.023983								26.8667	0.012204
26.8833	0.005011								26.8833	0.015011								26.8833	0.018819							26.8833	0.002407								26.8833	0.023262								26.8833	0.008349
26.9	0.005648								26.9	0.012772								26.9	0.019586							26.9	0.000748								26.9	0.025388								26.9	0.006294
26.9167	0.006122								26.9167	0.014536								26.9167	0.021151							26.9167	6.4e-05								26.9167	0.026117								26.9167	0.003109
26.9333	0.005979								26.9333	0.0145								26.9333	0.022681							26.9333	-0.000892								26.9333	0.030285								26.9333	-0.000535
26.95	0.006087								26.95	0.011282								26.95	0.025217							26.95	-0.000508								26.95	0.037677								26.95	-0.003802
26.9667	0.007828								26.9667	0.011288								26.9667	0.025952							26.9667	-0.000835								26.9667	0.03837								26.9667	-0.007069
26.9833	0.010532								26.9833	0.011252								26.9833	0.025389							26.9833	0.000386								26.9833	0.0381								26.9833	-0.008787
27	0.011855								27	0.007441								27	0.024198							27	0.003073								27	0.035569								27	-0.009583
27.0167	0.01071								27.0167	0.008086								27.0167	0.02456							27.0167	0.004315								27.0167	0.030104								27.0167	-0.010052
27.0333	0.008151								27.0333	0.010573								27.0333	0.025863							27.0333	0.004215								27.0333	0.02187								27.0333	-0.009779
27.05	0.00689								27.05	0.010214								27.05	0.026454							27.05	0.004744								27.05	0.015059								27.05	-0.009213
27.0667	0.00588								27.0667	0.008389								27.0667	0.025872							27.0667	0.003975								27.0667	0.004271								27.0667	-0.008689
27.0833	0.00374								27.0833	0.006271								27.0833	0.025166							27.0833	0.002704								27.0833	-0.032642								27.0833	-0.008458
27.1	0.000385								27.1	0.007037								27.1	0.024794							27.1	0.002856								27.1	-0.033047								27.1	-0.008478
27.1167	-0.00406								27.1167	0.00224								27.1167	0.025086							27.1167	0.00358								27.1167	-0.030748								27.1167	-0.008214
27.1333	-0.007298								27.1333	0.004519								27.1333	0.023612							27.1333	0.00415								27.1333	-0.036899								27.1333	-0.00801
27.15	-0.006139								27.15	0.004704								27.15	0.020004							27.15	0.005348								27.15	-0.034927								27.15	-0.007052
27.1667	-0.010382								27.1667	0.000117								27.1667	0.013966							27.1667	0.005877								27.1667	-0.028308								27.1667	-0.007434
27.1833	-0.022914								27.1833	-0.003671								27.1833	0.009562							27.1833	0.005443								27.1833	-0.031863								27.1833	-0.00769
27.2	-0.02565								27.2	-0.005397								27.2	0.007							27.2	0.005971								27.2	-0.028551								27.2	-0.007612
27.2167	-0.024161								27.2167	-0.003731								27.2167	0.00479							27.2167	0.005316								27.2167	-0.019508								27.2167	-0.007581
27.2333	-0.019675								27.2333	-0.00935								27.2333	0.00268							27.2333	0.006024								27.2333	-0.011732								27.2333	-0.00589
27.25	-0.015188								27.25	-0.01455								27.25	-0.003868							27.25	0.006146								27.25	-0.010193								27.25	-0.004911
27.2667	-0.012711								27.2667	-0.017322								27.2667	-0.013431							27.2667	0.007105								27.2667	-0.00719								27.2667	-0.004141
27.2833	-0.009858								27.2833	-0.017366								27.2833	-0.025715							27.2833	0.008189								27.2833	-0.004144								27.2833	-0.002617
27.3	-0.011191								27.3	-0.015495								27.3	-0.040092							27.3	0.008604								27.3	-0.000429								27.3	-0.000717
27.3167	-0.008671								27.3167	-0.015802								27.3167	-0.046851							27.3167	0.007331								27.3167	0.00437								27.3167	0.002564
27.3333	-0.005855								27.3333	-0.01615								27.3333	-0.046078							27.3333	0.005244								27.3333	0.007023								27.3333	0.005383
27.35	-0.00329								27.35	-0.020978								27.35	-0.041495							27.35	0.003366								27.35	0.008545								27.35	0.006484
27.3667	0.000238								27.3667	-0.023378								27.3667	-0.043025							27.3667	0.002953								27.3667	0.008476								27.3667	0.008424
27.3833	0.003432								27.3833	-0.022075								27.3833	-0.046439							27.3833	0.003921								27.3833	0.007863								27.3833	0.008688
27.4	0.005159								27.4	-0.022661								27.4	-0.039846							27.4	0.004388								27.4	0.005408								27.4	0.01046
27.4167	0.00673								27.4167	-0.01973								27.4167	-0.033301							27.4167	0.00358								27.4167	0.005418								27.4167	0.013281
27.4333	0.00788								27.4333	-0.016882								27.4333	-0.02799							27.4333	0.002825								27.4333	0.004747								27.4333	0.015482
27.45	0.00836								27.45	-0.013407								27.45	-0.020627							27.45	0.002824								27.45	0.003365								27.45	0.019149
27.4667	0.008756								27.4667	-0.019142								27.4667	-0.014646							27.4667	0.003367								27.4667	0.003908								27.4667	0.020345
27.4833	0.009613								27.4833	-0.018456								27.4833	-0.009837							27.4833	0.004455								27.4833	0.004871								27.4833	0.02263
27.5	0.010721								27.5	-0.026076								27.5	-0.006577							27.5	0.005794								27.5	0.005247								27.5	0.027259
27.5167	0.011302								27.5167	0.009512								27.5167	-0.00189							27.5167	0.008236								27.5167	0.003811								27.5167	0.027032
27.5333	0.012829								27.5333	0.053809								27.5333	0.00436							27.5333	0.010295								27.5333	0.002683								27.5333	0.014539
27.55	0.013603								27.55	0.040579								27.55	0.007302							27.55	0.011015								27.55	0.002979								27.55	-0.002643
27.5667	0.014795								27.5667	0.041124								27.5667	0.010035							27.5667	0.010059								27.5667	0.002102								27.5667	-0.01476
27.5833	0.015402								27.5833	0.03999								27.5833	0.01214							27.5833	0.00835								27.5833	0.002566								27.5833	-0.020135
27.6	0.01517								27.6	0.037518								27.6	0.013324							27.6	0.00572								27.6	0.001731								27.6	-0.021785
27.6167	0.013325								27.6167	0.031738								27.6167	0.012805							27.6167	0.002757								27.6167	0.001418								27.6167	-0.020553
27.6333	0.012347								27.6333	0.024996								27.6333	0.012509							27.6333	0.000721								27.6333	0.000296								27.6333	-0.022144
27.65	0.011788								27.65	0.024533								27.65	0.012213							27.65	-0.000561								27.65	-0.000658								27.65	-0.02026
27.6667	0.011397								27.6667	0.020763								27.6667	0.011121							27.6667	-0.001592								27.6667	-0.005045								27.6667	-0.023233
27.6833	0.009791								27.6833	0.020162								27.6833	0.010029							27.6833	-0.00233								27.6833	-0.006417								27.6833	-0.021474
27.7	0.00739								27.7	0.015142								27.7	0.008938							27.7	-0.003404								27.7	-0.007916								27.7	-0.01959
27.7167	0.005127								27.7167	0.012341								27.7167	0.007112							27.7167	-0.003861								27.7167	-0.009447								27.7167	-0.017798
27.7333	0.004717								27.7333	0.008116								27.7333	0.004949							27.7333	-0.004099								27.7333	-0.013406								27.7333	-0.013513
27.75	0.004182								27.75	0.004519								27.75	0.002117							27.75	-0.003248								27.75	-0.016276								27.75	-0.009312
27.7667	0.003437								27.7667	0.010092								27.7667	0.002759							27.7667	-0.003694								27.7667	-0.021197								27.7667	-0.005696
27.7833	0.003112								27.7833	0.012875								27.7833	0.003611							27.7833	-0.004392								27.7833	-0.027124								27.7833	-0.001328
27.8	0.002409								27.8	-0.009772								27.8	0.005132							27.8	-0.006807								27.8	-0.039791								27.8	0.002748
27.8167	0.000873								27.8167	-0.01182								27.8167	0.005211							27.8167	-0.010042								27.8167	-0.049051								27.8167	0.006739
27.8333	-0.00123								27.8333	-0.010561								27.8333	0.003962							27.8333	-0.013131								27.8333	-0.06261								27.8333	0.008844
27.85	-0.003919								27.85	-0.005491								27.85	0.002461							27.85	-0.015885								27.85	-0.071144								27.85	0.009608
27.8667	-0.006357								27.8667	-0.000589								27.8667	0.001547							27.8667	-0.017718								27.8667	-0.075198								27.8667	0.011964
27.8833	-0.007455								27.8833	0.002951								27.8833	0.001973							27.8833	-0.019049								27.8833	-0.054802								27.8833	0.010803
27.9	-0.009055								27.9	0.001303								27.9	0.003361							27.9	-0.019458								27.9	-0.019584								27.9	0.011107
27.9167	-0.010282								27.9167	0.000784								27.9167	0.004773							27.9167	-0.019395								27.9167	0.00176								27.9167	0.007438
27.9333	-0.010812								27.9333	0.002485								27.9333	0.00566							27.9333	-0.020205								27.9333	0.018524								27.9333	0.006211
27.95	-0.011468								27.95	0.003348								27.95	0.007678							27.95	-0.020806								27.95	0.030138								27.95	0.005024
27.9667	-0.011831								27.9667	0.007399								27.9667	0.007477							27.9667	-0.020863								27.9667	0.034509								27.9667	0.004592
27.9833	-0.011147								27.9833	0.009148								27.9833	0.008156							27.9833	-0.020585								27.9833	0.040219								27.9833	0.00349
28	-0.009877								28	0.008134								28	0.006489							28	-0.019595								28	0.043753								28	0.004188
28.0167	-0.008404								28.0167	0.006575								28.0167	0.006813							28.0167	-0.018251								28.0167	0.048422								28.0167	0.004683
28.0333	-0.006503								28.0333	0.006649								28.0333	0.00766							28.0333	-0.016674								28.0333	0.050946								28.0333	0.003395
28.05	-0.006193								28.05	0.008189								28.05	0.007669							28.05	-0.015976								28.05	0.048739								28.05	0.000517
28.0667	-0.006427								28.0667	0.007839								28.0667	0.007302							28.0667	-0.015321								28.0667	0.045108								28.0667	-0.002989
28.0833	-0.007122								28.0833	0.00697								28.0833	0.005259							28.0833	-0.014833								28.0833	0.047883								28.0833	-0.00323
28.1	-0.007021								28.1	0.005263								28.1	0.003636							28.1	-0.013465								28.1	0.048649								28.1	-0.002968
28.1167	-0.006047								28.1167	0.00117								28.1167	0.003162							28.1167	-0.011348								28.1167	0.049016								28.1167	-0.003705
28.1333	-0.005608								28.1333	-7.7e-05								28.1333	0.001944							28.1333	-0.007568								28.1333	0.049006								28.1333	-0.000611
28.15	-0.004834								28.15	-2.5e-05								28.15	0.001522							28.15	-0.003201								28.15	0.044976								28.15	0.003654
28.1667	-0.003682								28.1667	-0.001269								28.1667	0.002313							28.1667	0.000999								28.1667	0.037555								28.1667	0.006706
28.1833	-0.003368								28.1833	-0.004592								28.1833	0.003273							28.1833	0.004361								28.1833	0.024273								28.1833	0.009422
28.2	-0.003515								28.2	-0.004104								28.2	0.003897							28.2	0.007764								28.2	0.019029								28.2	0.010297
28.2167	-0.004503								28.2167	-0.005291								28.2167	0.004871							28.2167	0.01081								28.2167	0.013521								28.2167	0.011178
28.2333	-0.005718								28.2333	-0.012131								28.2333	0.006046							28.2333	0.014204								28.2333	0.010813								28.2333	0.012916
28.25	-0.005678								28.25	-0.028516								28.25	0.006718							28.25	0.017389								28.25	0.007896								28.25	0.013021
28.2667	-0.00413								28.2667	-0.035197								28.2667	0.007642							28.2667	0.019443								28.2667	0.003807								28.2667	0.012707
28.2833	-0.00296								28.2833	-0.032843								28.2833	0.009905							28.2833	0.021748								28.2833	-0.00045								28.2833	0.012979
28.3	-0.001873								28.3	-0.03857								28.3	0.012253							28.3	0.022546								28.3	-0.003116								28.3	0.013084
28.3167	-0.001538								28.3167	-0.03404								28.3167	0.014023							28.3167	0.023589								28.3167	-0.006643								28.3167	0.012982
28.3333	-0.002708								28.3333	-0.01653								28.3333	0.015672							28.3333	0.023857								28.3333	-0.011249								28.3333	0.012469
28.35	-0.00417								28.35	-0.009404								28.35	0.016484							28.35	0.022493								28.35	-0.011793								28.35	0.009569
28.3667	-0.004419								28.3667	-0.008731								28.3667	0.017967							28.3667	0.020417								28.3667	-0.008695								28.3667	0.001561
28.3833	-0.002532								28.3833	-0.004618								28.3833	0.020286							28.3833	0.021314								28.3833	-0.010412								28.3833	-0.005484
28.4	6.7e-05								28.4	-0.004944								28.4	0.022313							28.4	0.021206								28.4	-0.011794								28.4	-0.010729
28.4167	0.001416								28.4167	-0.00305								28.4167	0.025427							28.4167	0.018416								28.4167	-0.013039								28.4167	-0.017277
28.4333	0.00309								28.4333	-0.002036								28.4333	0.027783							28.4333	0.014028								28.4333	-0.015171								28.4333	-0.026436
28.45	0.006522								28.45	-0.003534								28.45	0.028757							28.45	0.008343								28.45	-0.01366								28.45	-0.034926
28.4667	0.010541								28.4667	-0.001576								28.4667	0.026633							28.4667	0.001527								28.4667	-0.007								28.4667	-0.040988
28.4833	0.009536								28.4833	-0.008206								28.4833	0.024845							28.4833	-0.005582								28.4833	0.005564								28.4833	-0.045584
28.5	0.004176								28.5	-0.012784								28.5	0.020083							28.5	-0.012983								28.5	0.019886								28.5	-0.046747
28.5167	0.002888								28.5167	-0.008822								28.5167	0.020121							28.5167	-0.026422								28.5167	0.02221								28.5167	-0.045992
28.5333	0.013257								28.5333	-0.017587								28.5333	0.021493							28.5333	-0.035986								28.5333	0.0237								28.5333	-0.025081
28.55	-0.001703								28.55	-0.602079								28.55	0.017714							28.55	-0.053086								28.55	-0.399813								28.55	-0.005972
28.5667	0.005693								28.5667	-1.20845								28.5667	0.003218							28.5667	-0.069139								28.5667	-0.842544								28.5667	0.000578
28.5833	0.011499								28.5833	-1.16785								28.5833	-0.024132							28.5833	-0.084983								28.5833	-0.792153								28.5833	0.004532
28.6	0.021534								28.6	-0.849417								28.6	-0.061614							28.6	-0.131935								28.6	-0.564074								28.6	-0.005122
28.6167	0.032503								28.6167	-0.263698								28.6167	-0.129564							28.6167	-0.20285								28.6167	0.126299								28.6167	-0.055771
28.6333	0.015715								28.6333	0.700675								28.6333	-0.192721							28.6333	-0.301895								28.6333	0.473083								28.6333	-0.120345
28.65	-0.060023								28.65	0.915692								28.65	-0.300844							28.65	-0.380005								28.65	0.365515								28.65	-0.190613
28.6667	-0.15481								28.6667	0.744798								28.6667	-0.394356							28.6667	-0.439987								28.6667	0.197155								28.6667	-0.267663
28.6833	-0.205009								28.6833	0.495527								28.6833	-0.420166							28.6833	-0.421382								28.6833	0.069783								28.6833	-0.323779
28.7	-0.222089								28.7	0.268446								28.7	-0.425378							28.7	-0.392185								28.7	-0.021289								28.7	-0.344978
28.7167	-0.219978								28.7167	0.108144								28.7167	-0.377167							28.7167	-0.349025								28.7167	-0.067808								28.7167	-0.343657
28.7333	-0.174129								28.7333	0.045353								28.7333	-0.310652							28.7333	-0.303449								28.7333	-0.073202								28.7333	-0.334154
28.75	-0.117228								28.75	0.013611								28.75	-0.253641							28.75	-0.254858								28.75	-0.066622								28.75	-0.305265
28.7667	-0.064471								28.7667	0.026023								28.7667	-0.172807							28.7667	-0.217906								28.7667	-0.061298								28.7667	-0.248952
28.7833	-0.036667								28.7833	0.036384								28.7833	-0.118015							28.7833	-0.163329								28.7833	-0.052415								28.7833	-0.227223
28.8	-0.012088								28.8	0.038162								28.8	-0.078337							28.8	-0.108876								28.8	-0.042109								28.8	-0.201558
28.8167	0.006063								28.8167	0.044043								28.8167	-0.047033							28.8167	-0.073333								28.8167	-0.031996								28.8167	-0.179081
28.8333	0.014218								28.8333	0.045612								28.8333	-0.022053							28.8333	-0.046864								28.8333	-0.023651								28.8333	-0.160518
28.85	0.016217								28.85	0.033213								28.85	-0.010513							28.85	-0.032411								28.85	-0.014553								28.85	-0.145179
28.8667	0.017212								28.8667	0.012332								28.8667	-0.00316							28.8667	-0.027169								28.8667	-0.006836								28.8667	-0.131096
28.8833	0.016825								28.8833	-0.022784								28.8833	-0.002128							28.8833	-0.021886								28.8833	-0.002678								28.8833	-0.118102
28.9	0.016145								28.9	-0.035249								28.9	-0.002395							28.9	-0.017523								28.9	0.001647								28.9	-0.106657
28.9167	0.014186								28.9167	-0.027534								28.9167	-0.002939							28.9167	-0.016668								28.9167	0.003811								28.9167	-0.094253
28.9333	0.012245								28.9333	-0.023378								28.9333	0.000504							28.9333	-0.016574								28.9333	0.004258								28.9333	-0.079985
28.95	0.013403								28.95	-0.020463								28.95	0.004701							28.95	-0.016102								28.95	0.005877								28.95	-0.070364
28.9667	0.014393								28.9667	-0.018844								28.9667	0.007894							28.9667	-0.014627								28.9667	0.008417								28.9667	-0.060995
28.9833	0.013833								28.9833	-0.01957								28.9833	0.009746							28.9833	-0.01068								28.9833	0.011544								28.9833	-0.053383
29	0.01273								29	-0.018118								29	0.009757							29	-0.007823								29	0.014								29	-0.045395
29.0167	0.011223								29.0167	-0.01696								29.0167	0.011598							29.0167	-0.006552								29.0167	0.015842								29.0167	-0.035109
29.0333	0.01013								29.0333	-0.012494								29.0333	0.014811							29.0333	-0.006396								29.0333	0.016946								29.0333	-0.026724
29.05	0.007613								29.05	-0.006877								29.05	0.017355							29.05	-0.006282								29.05	0.017966								29.05	-0.024787
29.0667	0.005473								29.0667	-0.003624								29.0667	0.019186							29.0667	-0.005917								29.0667	0.017396								29.0667	-0.024691
29.0833	0.003585								29.0833	-0.003594								29.0833	0.018883							29.0833	-0.003752								29.0833	0.015778								29.0833	-0.022
29.1	0.001989								29.1	-0.00302								29.1	0.019291							29.1	-0.001419								29.1	0.014622								29.1	-0.017132
29.1167	0.00057								29.1167	-0.001483								29.1167	0.019908							29.1167	0.000327								29.1167	0.013211								29.1167	-0.01277
29.1333	-0.000899								29.1333	-0.000742								29.1333	0.018467							29.1333	0.001525								29.1333	0.01179								29.1333	-0.008968
29.15	-0.002242								29.15	-0.001259								29.15	0.018407							29.15	0.001342								29.15	0.011123								29.15	-0.006798
29.1667	-0.003543								29.1667	-0.002155								29.1667	0.018976							29.1667	0.001409								29.1667	0.010037								29.1667	-0.006554
29.1833	-0.004342								29.1833	-0.00033								29.1833	0.019921							29.1833	0.002775								29.1833	0.008658								29.1833	-0.005557
29.2	-0.004136								29.2	0.003505								29.2	0.019107							29.2	0.004475								29.2	0.006818								29.2	-0.00502
29.2167	-0.003928								29.2167	0.004158								29.2167	0.017378							29.2167	0.006924								29.2167	0.004906								29.2167	-0.005155
29.2333	-0.004153								29.2333	0.003681								29.2333	0.016115							29.2333	0.008889								29.2333	0.00241								29.2333	-0.00509
29.25	-0.004169								29.25	0.003147								29.25	0.014391							29.25	0.01123								29.25	0.00163								29.25	-0.002722
29.2667	-0.002803								29.2667	0.003583								29.2667	0.011747							29.2667	0.013404								29.2667	0.000976								29.2667	-0.000982
29.2833	-0.001981								29.2833	0.004061								29.2833	0.009855							29.2833	0.015327								29.2833	0.000281								29.2833	-0.001294
29.3	-0.002123								29.3	0.004245								29.3	0.008969							29.3	0.01725								29.3	-0.001043								29.3	-0.001438
29.3167	-0.001889								29.3167	0.004388								29.3167	0.010058							29.3167	0.019372								29.3167	-0.001845								29.3167	0.000889
29.3333	-0.002467								29.3333	0.003526								29.3333	0.010675							29.3333	0.019693								29.3333	-0.003698								29.3333	0.0028
29.35	-0.003757								29.35	0.002475								29.35	0.011627							29.35	0.020223								29.35	-0.004252								29.35	0.005423
29.3667	-0.005089								29.3667	0.002139								29.3667	0.011448							29.3667	0.020712								29.3667	-0.003718								29.3667	0.007166
29.3833	-0.005876								29.3833	0.004023								29.3833	0.010265							29.3833	0.021242								29.3833	-0.00423								29.3833	0.008575
29.4	-0.006161								29.4	0.005278								29.4	0.00837							29.4	0.021311								29.4	-0.003822								29.4	0.008895
29.4167	-0.005739								29.4167	0.005738								29.4167	0.006566							29.4167	0.020068								29.4167	-0.001376								29.4167	0.007627
29.4333	-0.005327								29.4333	0.00545								29.4333	0.00643							29.4333	0.018297								29.4333	0.00119								29.4333	0.006498
29.45	-0.005543								29.45	0.004783								29.45	0.006419							29.45	0.015899								29.45	0.000533								29.45	0.005871
29.4667	-0.005676								29.4667	0.003405								29.4667	0.007455							29.4667	0.0135								29.4667	-0.000459								29.4667	0.006374
29.4833	-0.005473								29.4833	0.00165								29.4833	0.007947							29.4833	0.01106								29.4833	0.00014								29.4833	0.006291
29.5	-0.004852								29.5	0.000523								29.5	0.00802							29.5	0.008075								29.5	0.003461								29.5	0.006041
29.5167	-0.003986								29.5167	0.000191								29.5167	0.00835							29.5167	0.004271								29.5167	0.005938								29.5167	0.006547
29.5333	-0.002735								29.5333	0.000758								29.5333	0.007406							29.5333	-0.000774								29.5333	0.007954								29.5333	0.00489
29.55	-0.001611								29.55	0.000274								29.55	0.00642							29.55	-0.004941								29.55	0.00997								29.55	0.002856
29.5667	-6.7e-05								29.5667	0.00067								29.5667	0.003844							29.5667	-0.008269								29.5667	0.012656								29.5667	0.000488
29.5833	0.001434								29.5833	0.001317								29.5833	0.001769							29.5833	-0.011682								29.5833	0.016766								29.5833	-0.00163
29.6	0.001094								29.6	0.001462								29.6	-0.000682							29.6	-0.014341								29.6	0.018573								29.6	-0.003622
29.6167	-0.000636								29.6167	0.000225								29.6167	-0.002795							29.6167	-0.017075								29.6167	0.019833								29.6167	-0.005445
29.6333	-0.001622								29.6333	0.000572								29.6333	-0.005032							29.6333	-0.020558								29.6333	0.018185								29.6333	-0.00751
29.65	-0.001602								29.65	0.003044								29.65	-0.00798							29.65	-0.021695								29.65	0.018295								29.65	-0.009785
29.6667	-0.001332								29.6667	0.006687								29.6667	-0.009296							29.6667	-0.022163								29.6667	0.021755								29.6667	-0.010971
29.6833	-0.00035								29.6833	0.007945								29.6833	-0.008393							29.6833	-0.023176								29.6833	0.021195								29.6833	-0.011571
29.7	0.001637								29.7	0.006564								29.7	-0.007531							29.7	-0.022681								29.7	0.026665								29.7	-0.010957
29.7167	0.0037								29.7167	0.007193								29.7167	-0.007129							29.7167	-0.020882								29.7167	0.028187								29.7167	-0.009838
29.7333	0.005108								29.7333	0.011263								29.7333	-0.005948							29.7333	-0.019185								29.7333	0.029357								29.7333	-0.008081
29.75	0.006894								29.75	0.016521								29.75	-0.005103							29.75	-0.018702								29.75	0.046855								29.75	-0.00532
29.7667	0.008637								29.7667	0.020314								29.7667	-0.00568							29.7667	-0.018847								29.7667	0.015745								29.7667	-0.002893
29.7833	0.010088								29.7833	0.02239								29.7833	-0.007096							29.7833	-0.018908								29.7833	-0.014988								29.7833	-0.001597
29.8	0.009194								29.8	0.017558								29.8	-0.006501							29.8	-0.017462								29.8	-0.023071								29.8	-0.000552
29.8167	0.007872								29.8167	0.014234								29.8167	-0.003728							29.8167	-0.015127								29.8167	-0.019422								29.8167	0.001251
29.8333	0.005286								29.8333	0.014848								29.8333	-0.003116							29.8333	-0.011744								29.8333	-0.057513								29.8333	0.003118
29.85	0.001484								29.85	0.015828								29.85	-0.002335							29.85	-0.00744								29.85	-0.093594								29.85	0.004734
29.8667	-0.003908								29.8667	0.015846								29.8667	-0.001178							29.8667	-0.00502								29.8667	-0.070306								29.8667	0.006475
29.8833	-0.011896								29.8833	0.012933								29.8833	-0.001319							29.8833	-0.001973								29.8833	-0.032532								29.8833	0.006793
29.9	-0.017455								29.9	0.00935								29.9	-0.000371							29.9	-0.00039								29.9	-0.024693								29.9	0.008744
29.9167	-0.019339								29.9167	0.0074								29.9167	-0.000971							29.9167	0.001379								29.9167	-0.018274								29.9167	0.010742
29.9333	-0.018752								29.9333	0.001811								29.9333	0.000247							29.9333	0.001267								29.9333	-0.012293								29.9333	0.00955
29.95	-0.021807								29.95	-0.002394								29.95	0.002051							29.95	0.001323								29.95	-0.000241								29.95	0.010033
29.9667	-0.02997								29.9667	-0.002454								29.9667	0.001511							29.9667	0.002007								29.9667	0.009215								29.9667	0.010893
29.9833	-0.04077								29.9833	-0.0013								29.9833	-0.000411							29.9833	0.003235								29.9833	0.016996								29.9833	0.010119
30	-0.053497								30	-0.007473								30	-0.003129							30	0.003332								30	0.024652								30	0.009556
30.0167	-0.074227								30.0167	-0.017665								30.0167	-0.004882							30.0167	0.003166								30.0167	0.026292								30.0167	0.008746
30.0333	-0.096152								30.0333	-0.018								30.0333	-0.005526							30.0333	0.001209								30.0333	0.026794								30.0333	0.007759
30.05	-0.108029								30.05	-0.014118								30.05	-0.006631							30.05	-0.001502								30.05	0.026334								30.05	0.007066
30.0667	-0.094408								30.0667	-0.008687								30.0667	-0.006605							30.0667	-0.003669								30.0667	0.02378								30.0667	0.00541
30.0833	0.034601								30.0833	-0.006397								30.0833	-0.005742							30.0833	-0.004328								30.0833	0.019259								30.0833	0.002539
30.1	0.194049								30.1	-0.005278								30.1	-0.005465							30.1	-0.002936								30.1	0.015533								30.1	-3.9e-05
30.1167	0.261342								30.1167	-0.005918								30.1167	-0.005857							30.1167	-0.001046								30.1167	0.017973								30.1167	-0.001273
30.1333	0.260788								30.1333	-0.00862								30.1333	-0.007349							30.1333	0.000524								30.1333	0.017432								30.1333	-0.002613
30.15	0.231261								30.15	-0.008059								30.15	-0.007668							30.15	0.001718								30.15	0.01308								30.15	-0.004958
30.1667	0.16175								30.1667	-0.008001								30.1667	-0.007904							30.1667	0.001739								30.1667	0.007347								30.1667	-0.007094
30.1833	0.096217								30.1833	-0.008069								30.1833	-0.006088							30.1833	0.002304								30.1833	0.003539								30.1833	-0.007931
30.2	0.031479								30.2	-0.007299								30.2	-0.003561							30.2	0.003331								30.2	0.005258								30.2	-0.008392
30.2167	-0.043984								30.2167	-0.005962								30.2167	0.00169							30.2167	0.004821								30.2167	0.000825								30.2167	-0.008433
30.2333	-0.100525								30.2333	-0.004576								30.2333	0.00674							30.2333	0.007044								30.2333	-0.004897								30.2333	-0.006791
30.25	-0.174525								30.25	-0.007837								30.25	0.008064							30.25	0.007509								30.25	-0.006808								30.25	-0.006195
30.2667	-0.247729								30.2667	-0.011265								30.2667	0.010142							30.2667	0.006467								30.2667	-0.002313								30.2667	-0.005516
30.2833	-0.25989								30.2833	-0.011638								30.2833	0.013099							30.2833	0.004546								30.2833	0.00415								30.2833	-0.005716
30.3	-0.24492								30.3	-0.01247								30.3	0.013041							30.3	0.00275								30.3	0.016097								30.3	-0.005456
30.3167	-0.192068								30.3167	-0.01314								30.3167	0.009426							30.3167	0.000587								30.3167	-0.018941								30.3167	-0.00465
30.3333	-0.110757								30.3333	-0.015049								30.3333	0.008518							30.3333	-0.001261								30.3333	-0.040017								30.3333	-0.003629
30.35	-0.032167								30.35	-0.01725								30.35	0.011504							30.35	-0.002398								30.35	-0.035301								30.35	-0.003278
30.3667	0.029885								30.3667	-0.019494								30.3667	0.011475							30.3667	-0.003074								30.3667	-0.025813								30.3667	-0.003136
30.3833	0.083145								30.3833	-0.020649								30.3833	0.009059							30.3833	-0.003666								30.3833	-0.016451								30.3833	-0.002911
30.4	0.1251								30.4	-0.022349								30.4	0.008025							30.4	-0.003924								30.4	-0.010186								30.4	-0.001848
30.4167	0.13829								30.4167	-0.024866								30.4167	0.006407							30.4167	-0.005423								30.4167	-0.010131								30.4167	-0.000658
30.4333	0.143627								30.4333	-0.027328								30.4333	0.003642							30.4333	-0.00146								30.4333	-0.012637								30.4333	0.000752
30.45	0.146327								30.45	-0.026609								30.45	0.001087							30.45	0.001917								30.45	-0.013468								30.45	0.002162
30.4667	0.122441								30.4667	-0.023712								30.4667	-0.002515							30.4667	-0.000861								30.4667	-0.011787								30.4667	0.002568
30.4833	0.040483								30.4833	-0.018638								30.4833	-0.003731							30.4833	-0.003555								30.4833	-0.008097								30.4833	0.003978
30.5	-0.012208								30.5	-0.010843								30.5	-0.001806							30.5	-0.007463								30.5	-0.005746								30.5	0.004927
30.5167	-0.035887								30.5167	-0.006071								30.5167	-0.000635							30.5167	-0.009258								30.5167	-0.00399								30.5167	0.005125
30.5333	-0.038432								30.5333	-0.003108								30.5333	-0.000745							30.5333	-0.005545								30.5333	-0.004012								30.5333	0.004041
30.55	-0.047718								30.55	0.001906								30.55	-0.001233							30.55	0.001894								30.55	-0.002987								30.55	0.002832
30.5667	-0.061651								30.5667	0.003822								30.5667	-0.003772							30.5667	0.015069								30.5667	-0.002549								30.5667	0.001539
30.5833	-0.075584								30.5833	0.004272								30.5833	-0.003296							30.5833	0.026359								30.5833	-0.003953								30.5833	0.000957
30.6	-0.087968								30.6	0.003927								30.6	-0.000936							30.6	0.03003								30.6	-0.003221								30.6	0.000711
30.6167	-0.101651								30.6167	0.006597								30.6167	-0.000167							30.6167	0.029831								30.6167	-0.001863								30.6167	0.000508
30.6333	-0.119271								30.6333	0.010104								30.6333	-0.000982							30.6333	0.028607								30.6333	-0.002019								30.6333	0.000323
30.65	-0.134714								30.65	0.006829								30.65	-0.000918							30.65	0.026211								30.65	-0.001547								30.65	5.4e-05
30.6667	-0.160164								30.6667	0.004601								30.6667	6.7e-05							30.6667	0.023061								30.6667	-0.001536								30.6667	3.6e-05
30.6833	-0.113181								30.6833	0.002958								30.6833	6e-06							30.6833	0.019534								30.6833	-0.000478								30.6833	-0.000358
30.7	0.005437								30.7	0.000395								30.7	2.8e-05							30.7	0.018603								30.7	0.002129								30.7	-0.00092
30.7167	0.090686								30.7167	-0.000297								30.7167	0.002269							30.7167	0.019327								30.7167	0.003989								30.7167	-0.001564
30.7333	0.127863								30.7333	0.000332								30.7333	0.003464							30.7333	0.019442								30.7333	0.004774								30.7333	-0.002275
30.75	0.108266								30.75	0.000668								30.75	0.001854							30.75	0.016083								30.75	0.00623								30.75	-0.002148
30.7667	0.091182								30.7667	0.000292								30.7667	0.000704							30.7667	0.011426								30.7667	0.007015								30.7667	-0.001728
30.7833	0.079624								30.7833	-0.001591								30.7833	5.6e-05							30.7833	0.007815								30.7833	0.006712								30.7833	-0.00156
30.8	0.07016								30.8	-0.00226								30.8	-0.001052							30.8	0.004874								30.8	0.006492								30.8	-0.000972
30.8167	0.061031								30.8167	-0.001721								30.8167	-0.002076							30.8167	0.002326								30.8167	0.008252								30.8167	-0.001304
30.8333	0.052067								30.8333	-0.001244								30.8333	-0.003946							30.8333	8e-06								30.8333	0.007943								30.8333	-0.001785
30.85	0.044069								30.85	-0.001689								30.85	-0.005606							30.85	-0.001683								30.85	0.00931								30.85	-0.001973
30.8667	0.038666								30.8667	0.000504								30.8667	-0.004252							30.8667	-0.003331								30.8667	0.010885								30.8667	-0.001114
30.8833	0.032887								30.8833	0.003366								30.8833	-0.001641							30.8833	-0.006068								30.8833	0.010827								30.8833	0.001253
30.9	0.023339								30.9	0.005647								30.9	-0.000748							30.9	-0.008805								30.9	0.01077								30.9	0.002572
30.9167	0.016764								30.9167	0.008027								30.9167	-2.1e-05							30.9167	-0.01036								30.9167	0.014033								30.9167	0.003308
30.9333	0.010674								30.9333	0.013044								30.9333	-0.001276							30.9333	-0.010982								30.9333	0.015877								30.9333	0.004106
30.95	0.00509								30.95	0.019694								30.95	0.000232							30.95	-0.010222								30.95	0.017553								30.95	0.004863
30.9667	-3.3e-05								30.9667	0.020608								30.9667	0.004044							30.9667	-0.007202								30.9667	0.025802								30.9667	0.007881
30.9833	-0.002895								30.9833	0.023532								30.9833	0.00819							30.9833	-0.000874								30.9833	0.01496								30.9833	0.006503
31	-0.000901								31	0.019974								31	0.013508							31	-0.00024								31	-0.049599								31	0.000351
31.0167	0.002893								31.0167	0.006243								31.0167	0.023809							31.0167	-0.001401								31.0167	-0.039749								31.0167	-0.002825
31.0333	-0.004828								31.0333	0.014074								31.0333	0.026892							31.0333	-0.007822								31.0333	-0.06848								31.0333	-0.009539
31.05	-0.022467								31.05	-0.266858								31.05	0.01327							31.05	-0.023496								31.05	-0.545993								31.05	-0.01998
31.0667	-0.012725								31.0667	-1.03547								31.0667	0.004421							31.0667	-0.038248								31.0667	-0.941948								31.0667	-0.031174
31.0833	0.002879								31.0833	-1.24267								31.0833	-3.3e-05							31.0833	-0.054969								31.0833	-0.851606								31.0833	-0.046094
31.1	0.01639								31.1	-1.01224								31.1	-0.032663							31.1	-0.104305								31.1	-0.632604								31.1	-0.082283
31.1167	0.038944								31.1167	-0.595797								31.1167	-0.082501							31.1167	-0.15502								31.1167	0.104143								31.1167	-0.146523
31.1333	0.046559								31.1333	0.387794								31.1333	-0.151744							31.1333	-0.246534								31.1333	0.426459								31.1333	-0.222131
31.15	-0.023611								31.15	0.972132								31.15	-0.250002							31.15	-0.335075								31.15	0.217302								31.15	-0.281159
31.1667	-0.116975								31.1667	0.927194								31.1667	-0.330465							31.1667	-0.365964								31.1667	0.158535								31.1667	-0.312596
31.1833	-0.174835								31.1833	0.669776								31.1833	-0.378104							31.1833	-0.338279								31.1833	0.128909								31.1833	-0.308404
31.2	-0.204058								31.2	0.40735								31.2	-0.380066							31.2	-0.306534								31.2	0.071733								31.2	-0.292447
31.2167	-0.201922								31.2167	0.21013								31.2167	-0.360004							31.2167	-0.271732								31.2167	0.047257								31.2167	-0.260579
31.2333	-0.16129								31.2333	0.093674								31.2333	-0.292698							31.2333	-0.237906								31.2333	0.032177								31.2333	-0.231331
31.25	-0.103192								31.25	0.02679								31.25	-0.206928							31.25	-0.20634								31.25	0.023083								31.25	-0.192496
31.2667	-0.047775								31.2667	-0.012922								31.2667	-0.146487							31.2667	-0.177118								31.2667	0.023326								31.2667	-0.163039
31.2833	-0.025391								31.2833	-0.028644								31.2833	-0.088015							31.2833	-0.150242								31.2833	0.027128								31.2833	-0.140323
31.3	-0.010375								31.3	-0.006836								31.3	-0.044531							31.3	-0.121104								31.3	0.035243								31.3	-0.121585
31.3167	-0.004739								31.3167	0.017093								31.3167	-0.026964							31.3167	-0.096869								31.3167	0.036991								31.3167	-0.106446
31.3333	-0.000788								31.3333	0.028126								31.3333	-0.015496							31.3333	-0.077787								31.3333	0.039465								31.3333	-0.088487
31.35	0.001033								31.35	0.03045								31.35	-0.005073							31.35	-0.061302								31.35	0.046209								31.35	-0.073501
31.3667	0.003775								31.3667	0.022559								31.3667	0.000492							31.3667	-0.042471								31.3667	0.04818								31.3667	-0.057175
31.3833	0.005806								31.3833	0.022414								31.3833	0.00363							31.3833	-0.030089								31.3833	0.056348								31.3833	-0.042398
31.4	0.009009								31.4	0.016287								31.4	0.005343							31.4	-0.027252								31.4	0.051704								31.4	-0.038214
31.4167	0.009323								31.4167	0.004616								31.4167	0.005173							31.4167	-0.024965								31.4167	0.031438								31.4167	-0.037756
31.4333	0.00888								31.4333	-0.012748								31.4333	0.004427							31.4333	-0.015642								31.4333	0.009423								31.4333	-0.037578
31.45	0.009657								31.45	-0.008802								31.45	0.005272							31.45	-0.00498								31.45	-0.000743								31.45	-0.036144
31.4667	0.009805								31.4667	-0.001968								31.4667	0.007833							31.4667	-0.002439								31.4667	-0.006429								31.4667	-0.032994
31.4833	0.009284								31.4833	-0.002795								31.4833	0.010437							31.4833	0.001943								31.4833	-0.012534								31.4833	-0.029216
31.5	0.008595								31.5	-0.003086								31.5	0.010193							31.5	-0.002132								31.5	-0.013489								31.5	-0.026652
31.5167	0.008492								31.5167	0.001017								31.5167	0.007773							31.5167	-0.007972								31.5167	-0.009552								31.5167	-0.023082
31.5333	0.007666								31.5333	0.00219								31.5333	0.005651							31.5333	-0.010664								31.5333	-0.008575								31.5333	-0.019293
31.55	0.006885								31.55	0.000892								31.55	0.003489							31.55	-0.011723								31.55	-0.011869								31.55	-0.016175
31.5667	0.00602								31.5667	0.000642								31.5667	0.002331							31.5667	-0.014163								31.5667	-0.011562								31.5667	-0.015275
31.5833	0.005113								31.5833	0.003363								31.5833	0.002722							31.5833	-0.016479								31.5833	-0.008827								31.5833	-0.015045
31.6	0.003537								31.6	0.007662								31.6	0.001732							31.6	-0.018375								31.6	-0.003161								31.6	-0.01469
31.6167	0.001626								31.6167	0.007151								31.6167	0.000951							31.6167	-0.019986								31.6167	0.000573								31.6167	-0.014711
31.6333	-0.000616								31.6333	0.005175								31.6333	0.002308							31.6333	-0.021875								31.6333	0.00071								31.6333	-0.01351
31.65	-0.002941								31.65	0.008014								31.65	0.004294							31.65	-0.023639								31.65	-0.001163								31.65	-0.01231
31.6667	-0.005309								31.6667	0.012235								31.6667	0.004186							31.6667	-0.023518								31.6667	-0.001863								31.6667	-0.011235
31.6833	-0.008681								31.6833	0.010883								31.6833	0.004831							31.6833	-0.023314								31.6833	-0.000386								31.6833	-0.009909
31.7	-0.012136								31.7	0.009015								31.7	0.004974							31.7	-0.020304								31.7	0.004231								31.7	-0.008582
31.7167	-0.013875								31.7167	0.008194								31.7167	0.00562							31.7167	-0.016758								31.7167	0.007								31.7167	-0.008261
31.7333	-0.014797								31.7333	0.01336								31.7333	0.007395							31.7333	-0.015721								31.7333	0.008816								31.7333	-0.008186
31.75	-0.015262								31.75	0.020242								31.75	0.009464							31.75	-0.014392								31.75	0.010381								31.75	-0.007985
31.7667	-0.015602								31.7667	0.008451								31.7667	0.012118							31.7667	-0.011136								31.7667	0.011275								31.7667	-0.007533
31.7833	-0.015355								31.7833	0.002523								31.7833	0.014103							31.7833	-0.008215								31.7833	0.010286								31.7833	-0.007207
31.8	-0.015276								31.8	-0.00396								31.8	0.015711							31.8	-0.007179								31.8	0.009129								31.8	-0.007215
31.8167	-0.015197								31.8167	-0.006842								31.8167	0.016524							31.8167	-0.005226								31.8167	0.006795								31.8167	-0.006763
31.8333	-0.014257								31.8333	-0.009641								31.8333	0.017374							31.8333	-0.001741								31.8333	0.00617								31.8333	-0.007606
31.85	-0.013282								31.85	-0.011853								31.85	0.0186							31.85	0.001786								31.85	0.003536								31.85	-0.00757
31.8667	-0.012935								31.8667	-0.017247								31.8667	0.020748							31.8667	0.004182								31.8667	0.00178								31.8667	-0.007827
31.8833	-0.013132								31.8833	-0.021214								31.8833	0.022896							31.8833	0.005407								31.8833	-0.003952								31.8833	-0.008879
31.9	-0.012869								31.9	-0.025902								31.9	0.02362							31.9	0.007217								31.9	-0.009517								31.9	-0.007336
31.9167	-0.012313								31.9167	-0.030088								31.9167	0.023465							31.9167	0.008271								31.9167	-0.009728								31.9167	-0.004745
31.9333	-0.011153								31.9333	-0.033437								31.9333	0.022842							31.9333	0.007793								31.9333	-0.009817								31.9333	-0.003698
31.95	-0.010169								31.95	-0.036032								31.95	0.022596							31.95	0.007147								31.95	-0.011287								31.95	-0.002106
31.9667	-0.009394								31.9667	-0.039255								31.9667	0.021218							31.9667	0.004743								31.9667	-0.016818								31.9667	-0.001059
31.9833	-0.008452								31.9833	-0.040103								31.9833	0.019088							31.9833	0.002423								31.9833	-0.02507								31.9833	0.000365
32	-0.007677								32	-0.038042								32	0.017208							32	0.001568								32	-0.034453								32	0.001455
32.0167	-0.006107								32.0167	-0.032213								32.0167	0.015956							32.0167	0.000711								32.0167	-0.033792								32.0167	0.002628
32.0333	-0.004205								32.0333	-0.027598								32.0333	0.017834							32.0333	-0.000983								32.0333	-0.038194								32.0333	0.0052
32.05	-0.002689								32.05	-0.026877								32.05	0.018706							32.05	-0.001798								32.05	-0.042095								32.05	0.008023
32.0667	-0.001591								32.0667	-0.026407								32.0667	0.018949							32.0667	-0.003451								32.0667	-0.031342								32.0667	0.007915
32.0833	-0.001456								32.0833	-0.026195								32.0833	0.018858							32.0833	-0.004308								32.0833	-0.020295								32.0833	0.007891
32.1	-0.001823								32.1	-0.020383								32.1	0.016339							32.1	-0.00504								32.1	-0.009081								32.1	0.00749
32.1167	-0.001772								32.1167	-0.014947								32.1167	0.016582							32.1167	-0.004349								32.1167	-0.00172								32.1167	0.007927
32.1333	-0.000812								32.1333	-0.012986								32.1333	0.018444							32.1333	-0.004264								32.1333	0.000689								32.1333	0.007967
32.15	-2.5e-05								32.15	-0.012239								32.15	0.020765							32.15	-0.004975								32.15	0.005945								32.15	0.008091
32.1667	0.000595								32.1667	-0.011409								32.1667	0.024593							32.1667	-0.004262								32.1667	0.013545								32.1667	0.007503
32.1833	0.001089								32.1833	-0.013513								32.1833	0.027417							32.1833	-0.003047								32.1833	0.015494								32.1833	0.007459
32.2	0.002797								32.2	-0.011528								32.2	0.027937							32.2	-0.000994								32.2	0.019117								32.2	0.007666
32.2167	0.004799								32.2167	-0.007827								32.2167	0.028332							32.2167	0.001603								32.2167	0.023745								32.2167	0.007414
32.2333	0.006822								32.2333	-0.006387								32.2333	0.031163							32.2333	0.002911								32.2333	0.024612								32.2333	0.007385
32.25	0.007504								32.25	-0.00884								32.25	0.028086							32.25	0.004095								32.25	0.02527								32.25	0.008109
32.2667	0.007474								32.2667	-0.011545								32.2667	0.022623							32.2667	0.005571								32.2667	0.026723								32.2667	0.009294
32.2833	0.007821								32.2833	-0.014922								32.2833	0.021849							32.2833	0.006964								32.2833	0.026417								32.2833	0.009265
32.3	0.008544								32.3	-0.020626								32.3	0.019819							32.3	0.00798								32.3	0.024981								32.3	0.009487
32.3167	0.009854								32.3167	-0.021222								32.3167	0.019003							32.3167	0.008409								32.3167	0.022039								32.3167	0.009877
32.3333	0.011378								32.3333	-0.016877								32.3333	0.011602							32.3333	0.008123								32.3333	0.018582								32.3333	0.009966
32.35	0.012064								32.35	-0.017766								32.35	0.002599							32.35	0.006456								32.35	0.014748								32.35	0.009929
32.3667	0.011956								32.3667	-0.021795								32.3667	-0.009252							32.3667	0.004244								32.3667	0.013343								32.3667	0.010478
32.3833	0.011554								32.3833	-0.015346								32.3833	-0.021772							32.3833	0.001698								32.3833	0.011937								32.3833	0.011949
32.4	0.013538								32.4	-0.010078								32.4	-0.033958							32.4	0.000742								32.4	0.011495								32.4	0.01321
32.4167	0.010792								32.4167	-0.009752								32.4167	-0.054726							32.4167	-0.000423								32.4167	0.010592								32.4167	0.014388
32.4333	0.006671								32.4333	-0.009969								32.4333	-0.06888							32.4333	-0.001744								32.4333	0.006391								32.4333	0.014889
32.45	0.004811								32.45	-0.008763								32.45	-0.068276							32.45	-0.002562								32.45	0.001269								32.45	0.013675
32.4667	0.004249								32.4667	-0.004347								32.4667	-0.063233							32.4667	-0.002417								32.4667	-0.001885								32.4667	0.01292
32.4833	0.003562								32.4833	-0.000602								32.4833	-0.062838							32.4833	-0.001854								32.4833	-0.00437								32.4833	0.012124
32.5	0.002414								32.5	0.004023								32.5	-0.050511							32.5	-0.001416								32.5	-0.008487								32.5	0.011328
32.5167	0.000764								32.5167	0.00827								32.5167	-0.032322							32.5167	-0.001606								32.5167	-0.013023								32.5167	0.006177
32.5333	-0.002235								32.5333	0.012769								32.5333	-0.014221							32.5333	-0.00286								32.5333	-0.015256								32.5333	0.004687
32.55	-0.002891								32.55	0.013039								32.55	-0.00054							32.55	-0.004155								32.55	-0.016442								32.55	0.002274
32.5667	-0.00451								32.5667	0.012685								32.5667	0.003134							32.5667	-0.003607								32.5667	-0.018884								32.5667	-0.001269
32.5833	-0.005919								32.5833	0.012889								32.5833	0.002957							32.5833	-0.002181								32.5833	-0.020028								32.5833	-0.004813
32.6	-0.006533								32.6	0.015144								32.6	0.003115							32.6	-0.001759								32.6	-0.013929								32.6	-0.013087
32.6167	-0.007272								32.6167	0.017818								32.6167	0.001933							32.6167	-0.001715								32.6167	-0.015366								32.6167	-0.023413
32.6333	-0.0072								32.6333	0.022125								32.6333	0.000377							32.6333	-0.0015								32.6333	-0.017358								32.6333	-0.031235
32.65	-0.007005								32.65	0.026558								32.65	-0.000904							32.65	-0.001704								32.65	-0.007793								32.65	-0.042996
32.6667	-0.006893								32.6667	0.028362								32.6667	-0.00185							32.6667	-0.001489								32.6667	0.002484								32.6667	-0.051156
32.6833	-0.006782								32.6833	0.030508								32.6833	-0.000494							32.6833	-0.000437								32.6833	0.005894								32.6833	-0.053454
32.7	-0.005834								32.7	0.028425								32.7	0.000151							32.7	0.001495								32.7	0.00788								32.7	-0.052403
32.7167	-0.00455								32.7167	0.028101								32.7167	0.000587							32.7167	0.004306								32.7167	0.017319								32.7167	-0.052273
32.7333	-0.003002								32.7333	0.028908								32.7333	0.000867							32.7333	0.007392								32.7333	0.020875								32.7333	-0.051884
32.75	-0.001836								32.75	0.029337								32.75	0.000928							32.75	0.00646								32.75	0.015223								32.75	-0.04861
32.7667	-8.3e-05								32.7667	0.028023								32.7667	-5.9e-05							32.7667	0.005026								32.7667	0.009654								32.7667	-0.044708
32.7833	-0.000842								32.7833	0.025808								32.7833	-0.001673							32.7833	0.00422								32.7833	0.004295								32.7833	-0.039928
32.8	-0.002145								32.8	0.023383								32.8	-0.002283							32.8	0.003288								32.8	0.002033								32.8	-0.034477
32.8167	-0.002653								32.8167	0.020497								32.8167	-0.002558							32.8167	0.001812								32.8167	0.00287								32.8167	-0.029445
32.8333	-0.002682								32.8333	0.02071								32.8333	-0.003229							32.8333	0.000795								32.8333	0.004903								32.8333	-0.021422
32.85	-0.003092								32.85	0.021383								32.85	-0.002104							32.85	0.000282								32.85	0.002376								32.85	-0.010765
32.8667	-0.003459								32.8667	0.018992								32.8667	0.001282							32.8667	0.000816								32.8667	0.000644								32.8667	-0.000527
32.8833	-0.003366								32.8833	0.017303								32.8833	0.005841							32.8833	0.000889								32.8833	-0.001088								32.8833	0.006822
32.9	-0.003064								32.9	0.015236								32.9	0.009102							32.9	-0.000713								32.9	-0.00169								32.9	0.014004
32.9167	-0.001338								32.9167	0.013379								32.9167	0.010897							32.9167	-0.002523								32.9167	-0.002961								32.9167	0.016245
32.9333	-0.000336								32.9333	0.010182								32.9333	0.013727							32.9333	-0.003195								32.9333	-0.000876								32.9333	0.016629
32.95	0.001165								32.95	0.007906								32.95	0.017984							32.95	-0.002943								32.95	0.002593								32.95	0.019314
32.9667	0.002583								32.9667	0.006063								32.9667	0.022912							32.9667	-0.001686								32.9667	0.003802								32.9667	0.020366
32.9833	0.002745								32.9833	0.003414								32.9833	0.022858							32.9833	0.000786								32.9833	0.007481								32.9833	0.022968
33	0.002363								33	0.001478								33	0.019789							33	0.002838								33	0.009527								33	0.0285
33.0167	0.002232								33.0167	-0.001631								33.0167	0.016636							33.0167	0.004221								33.0167	0.010987								33.0167	0.031394
33.0333	0.0021								33.0333	-0.004992								33.0333	0.017143							33.0333	0.005414								33.0333	0.013685								33.0333	0.031794
33.05	0.001549								33.05	-0.007347								33.05	0.017116							33.05	0.006234								33.05	0.013706								33.05	0.029808
33.0667	0.001794								33.0667	-0.008822								33.0667	0.017466							33.0667	0.006845								33.0667	0.011884								33.0667	0.02577
33.0833	0.002917								33.0833	-0.009244								33.0833	0.016685							33.0833	0.007288								33.0833	0.009518								33.0833	0.022361
33.1	0.003874								33.1	-0.010085								33.1	0.013099							33.1	0.008694								33.1	0.004892								33.1	0.019621
33.1167	0.0055								33.1167	-0.010424								33.1167	0.008174							33.1167	0.009766								33.1167	0.002233								33.1167	0.016588
33.1333	0.007593								33.1333	-0.010009								33.1333	0.004731							33.1333	0.010775								33.1333	4.2e-05								33.1333	0.01306
33.15	0.00638								33.15	-0.008463								33.15	0.003811							33.15	0.012125								33.15	7.1e-05								33.15	0.008571
33.1667	0.004832								33.1667	-0.008779								33.1667	0.003226							33.1667	0.012051								33.1667	-0.000696								33.1667	0.006426
33.1833	0.004456								33.1833	-0.009304								33.1833	0.002097							33.1833	0.011056								33.1833	-0.00251								33.1833	0.00558
33.2	0.003453								33.2	-0.011503								33.2	-0.000246							33.2	0.009852								33.2	-0.006501								33.2	0.006366
33.2167	0.00203								33.2167	-0.013954								33.2167	-0.001501							33.2167	0.007727								33.2167	-0.006179								33.2167	0.006524
33.2333	0.000319								33.2333	-0.014981								33.2333	-0.003256							33.2333	0.006527								33.2333	-0.005169								33.2333	0.005311
33.25	-0.001474								33.25	-0.0143								33.25	-0.006844							33.25	0.004955								33.25	-0.00793								33.25	0.004937
33.2667	-0.001928								33.2667	-0.014005								33.2667	-0.007628							33.2667	0.002965								33.2667	-0.009478								33.2667	0.004271
33.2833	-0.002508								33.2833	-0.011156								33.2833	-0.007197							33.2833	0.002817								33.2833	-0.01157								33.2833	0.003646
33.3	-0.004008								33.3	-0.010694								33.3	-0.007854							33.3	0.001957								33.3	-0.009809								33.3	0.002687
33.3167	-0.002913								33.3167	-0.011194								33.3167	-0.008219							33.3167	8e-06								33.3167	-0.006249								33.3167	-0.000198
33.3333	-0.002069								33.3333	-0.027144								33.3333	-0.007756							33.3333	-0.001844								33.3333	-0.002303								33.3333	-0.002454
33.35	-0.001895								33.35	-0.044324								33.35	-0.007705							33.35	-0.004573								33.35	0.001008								33.35	-0.003324
[truncated: 911 more rows]
[truncated: 15 more columns]

## Sheet: Fig. 4c
Figure 4C) Chemical shift perturbation from NMR titration of Pex13_SH3-CTR + Pex14 1-104 1:4
	Pex13_SH3-CTR peaklist						Pex13_SH3-CTR + Pex14 1-104 1:4 peaklist
Residue Nr.										CSP
0	F1	F2	Assign				F1	F2	Assign	0
261										0
262										0
263	8.36797	123.378	263AspH				8.36745	123.408	263AspH	0.0119219
264	8.25692	116.054	264SerH				8.26095	116.061	264SerH	0.00493653
265	8.146	120.596	265IleH				8.146	120.596	265IleH	0
266	8.93297	123.819	266AsnH				8.97277	124.048	266AsnH	0.0995844
267	7.28002	120.018	267TrpH				7.28682	120.097	267TrpH	0.0320279
268	6.63314	125.668	268AlaH				6.63982	125.728	268AlaH	0.0248207
269	7.192	108.619	269SerH				7.18289	108.554	269SerH	0.0273113
270	7.25722	109.556	270GlyH				7.2497	109.47	270GlyH	0.0353604
271	7.78433	121.429	271GluH				7.76895	121.364	271GluH	0.0302584
272	7.01015	114.998	272AspH				7.00707	115.025	272AspH	0.0113669
273	8.81775	121.986	273AspH				8.80526	121.876	273AspH	0.0455867
274	8.05672	116.164	274HisH				8.06497	115.665	274HisH	0.198971
275	8.80707	120.72	275ValH				8.6801	120.514	275ValH	0.15114
276	8.54217	126.449	276ValH				8.37601	125.075	276ValH	0.572449
277	8.89592	127.558	277AlaH				9.01289	127.903	277AlaH	0.180383
278	8.5375	120.075	278ArgH				8.60672	120.323	278ArgH	0.120591
279	9.25041	129.976	279AlaH				9.29584	130.138	279AlaH	0.0789759
280	9.27959	124.821	280GluH				9.26449	124.714	280GluH	0.0452668
281	7.20722	114.488	281TyrH				7.18958	114.406	281TyrH	0.0374508
282	8.31034	117.729	282AspH				8.31516	117.749	282AspH	0.00908066
283	8.33102	120.539	283PheH				8.33064	120.561	283PheH	0.00859743
284	7.41086	131.515	284AlaH				7.40376	131.49	284AlaH	0.0122679
285	7.98079	125.198	285AlaH				7.98573	125.177	285AlaH	0.00996369
286	8.85299	119.522	286ValH				8.83607	119.221	286ValH	0.121273
287	7.68148	116.178	287SerH				7.65854	116.023	287SerH	0.0660006
288	8.86474	120.739	288GluH				8.89172	120.687	288GluH	0.0339763
289	8.19532	116.765	289GluH				8.19959	116.815	289GluH	0.020257
290	7.3453	119.948	290GluH				7.36229	119.987	290GluH	0.0231189
291	7.51763	113.657	291IleH				7.48196	113.315	291IleH	0.140832
292	7.59627	115.079	292SerH				7.60694	115.008	292SerH	0.030565
293	8.55394	115.165	293PheH				8.56665	115.157	293PheH	0.0131003
294	9.6193	121.037	294ArgH				9.62623	121.055	294ArgH	0.0101855
295	9.1545	123.215	295AlaH				9.15057	123.242	295AlaH	0.0113899
296	8.7663	112.496	296GlyH				8.77979	112.461	296GlyH	0.0195396
297	8.42287	122.162	297AspH				8.42705	122.277	297AspH	0.045792
298	8.19483	118.31	298MetH				8.22187	118.381	298MetH	0.039187
299	8.98665	122.706	299LeuH				9.02476	122.882	299LeuH	0.0799052
300	8.11781	118.675	300AsnH				8.21205	118.877	300AsnH	0.123941
301	10.119	122.486	301LeuH				10.0102	121.974	301LeuH	0.231299
302										0
303	8.212	116.692	303LeuH				8.30645	116.823	303LeuH	0.108023
304	8.67443	119.875	304LysH				8.50706	120.541	304LysH	0.313888
305	9.07371	116.496	305GluH				8.98734	117.089	305GluH	0.251734
306	7.84688	117.437	306GlnH				7.8037	117.174	306GlnH	0.113604
307	7.1314	120.557	307GlnH				7.1871	120.633	307GlnH	0.0635308
308										0
309	8.4787	121.017	309LysH				8.53279	121.384	309LysH	0.156024
310	7.40764	121.02	310ValH				7.44718	121.2	310ValH	0.0818614
311	8.47793	126.377	311ArgH				8.4995	126.361	311ArgH	0.0223957
312	8.87165	112.025	312GlyH							0
313	7.75979	121.451	313TrpH				7.69441	121.063	313TrpH	0.167928
314	9.2385	120.081	314LeuH				9.23835	120.425	314LeuH	0.137193
315	10.31	124.708	315LeuH				10.2774	124.751	315LeuH	0.0367773
316	9.45254	129.87	316AlaH				9.4387	129.794	316AlaH	0.0335588
317	9.10969	109.833	317SerH				9.08027	109.726	317SerH	0.0515276
318	9.49292	130.337	318LeuH				9.49282	130.215	318LeuH	0.0485836
319	8.40715	116.833	319AspH				8.4029	116.861	319AspH	0.0120546
320	7.84281	109.981	320GlyH				7.86132	109.958	320GlyH	0.0206117
321	8.51755	118.409	321GlnH				8.51748	118.411	321GlnH	0.000836318
322	10.0573	118.11	322ThrH				10.0291	118.065	322ThrH	0.0334359
323	8.63353	117.439	323ThrH				8.6424	117.452	323ThrH	0.0101765
324	9.06894	107.212	324GlyH				9.05736	107.164	324GlyH	0.0223772
325	8.95357	119.721	325LeuH				9.00369	119.899	325LeuH	0.0866778
326	9.31017	111.627	326IleH				9.29173	111.67	326IleH	0.025286
327										0
328	7.92257	126.674	328AlaH				7.95675	126.577	328AlaH	0.0516079
329	8.28525	108.663	329AsnH				8.32056	109.015	329AsnH	0.144462
330	7.71948	119.084	330TyrH				7.73554	119.213	330TyrH	0.0540396
331	7.25668	108.79	331ValH				7.2257	108.68	331ValH	0.053791
332	8.69317	121.55	332LysH				8.70687	121.668	332LysH	0.0489909
333	8.90334	126.586	333IleH				8.84058	126.706	333IleH	0.0789445
334	9.07634	127.532	334LeuH				9.15886	128.94	334LeuH	0.567248
335	6.60652	103.455	335GlyH				6.93448	103.907	335GlyH	0.374245
336	8.90387	119.121	336LysH				8.45641	118.614	336LysH	0.491037
337	9.17257	129.555	337ArgH				9.0223	127.392	337ArgH	0.875383
338	8.12596	124.42	338LysH				8.09474	123.335	338LysH	0.433647
339	9.30012	109.873	339GlyH				9.25293	109.976	339GlyH	0.062683
340	8.36102	122.374	340ArgH				8.35483	122.377	340ArgH	0.00626354
341	8.62073	118.972	341LysH				8.59793	119.33	341LysH	0.144569
342	7.97898	116.393	342ThrH				8.07928	116.376	342ThrH	0.100521
343	8.14954	122.924	343ValH				8.13204	122.776	343ValH	0.061356
344	8.43519	124.061	344GluH				8.42688	124.051	344GluH	0.00922062
345										0
346										0
347										0
348	7.87956	120.076	348ValH				7.87552	120.106	348ValH	0.0122905
349										0
350										0
351										0
352										0
353										0
354										0
355										0
356										0
357										0
358										0
359	8.1454	114.063	359ThrH				8.12887	113.921	359ThrH	0.0588939
360	8.02796	124.296	360LeuH				8.01642	124.174	360LeuH	0.0501758
361	7.99521	115.215	361ThrH				7.98062	115.132	361ThrH	0.0359032
362	8.26478	123.806	362LysH				8.25641	123.994	362LysH	0.0753076
363	8.32569	110.424	363GlyH							0
364	8.09366	123.663	364AlaH				8.10133	123.668	364AlaH	0.00800765
365	8.14616	113.891	365ThrH				8.16823	113.774	365ThrH	0.0514879
366	8.1156	122.483	366ValH				8.14154	122.586	366ValH	0.0486545
367	8.30083	127.575	367AlaH				8.28525	127.336	367AlaH	0.0965895
368	8.16953	119.647	368AspH				8.15713	119.669	368AspH	0.0151228
369	8.12539	115.534	369SerH				8.12969	115.758	369SerH	0.0893593
370	8.28182	123.768	370LeuH				8.3286	124.15	370LeuH	0.159385
371	8.25427	121.002	371AspH				8.24325	120.706	371AspH	0.118432
372	8.36277	121.546	372GluH				8.21511	121.241	372GluH	0.191469
373	8.25912	119.809	373GlnH				8.07587	119.805	373GlnH	0.183257
374	8.13609	119.659	374GluH				8.01052	120.065	374GluH	0.205002
375	8.13544	121.699	375AlaH				8.02264	120.599	375AlaH	0.452895
376	7.92475	121.682	376AlaH				7.8207	121.947	376AlaH	0.148053
377	7.85037	116.695	377PheH							0
378										-0.1
379	7.47981	116.827	379SerH							-0.1
380	8.28243	121.738	380ValH							-0.1
381	8.5119	127.368	381PheH							-0.1
382	7.79297	127.987	382ValH							-0.1
383	8.13266	125.675	383GluH							-0.1
384	8.08085	115.679	384ThrH				8.06575	113.446	384ThrH	0.890425
385										0
386	8.17797	122.07	386LysH				7.89607	122.186	386LysH	0.285703
387	8.07205	123.427	387ValH				8.06803	123.537	387ValH	0.0439071
388										0
389	8.0814	120.638	389ValH				8.08734	120.643	389ValH	0.00627718
390	8.36219	129.528	390AlaH				8.35953	129.509	390AlaH	0.00805971
391										0
392	8.29905	119.171	392AspH				8.29966	119.205	392AspH	0.0131887
393	8.09487	115.476	393SerH				8.09514	115.46	393SerH	0.006063
394	7.94479	122.206	394IleH				7.945	122.188	394IleH	0.00724829
395	8.42659	112.636	395GlyH				8.42389	112.606	395GlyH	0.0124423
396	8.145	120.959	396LysH				8.14472	121.021	396LysH	0.0247678
397	8.38458	121.128	397AspH				8.38272	121.104	397AspH	0.00961598
398	8.23366	109.048	398GlyH				8.23124	109.038	398GlyH	0.00454564
399	8.14255	120.534	399GluH				8.14117	120.528	399GluH	0.00288369
400	8.28298	122.571	400LysH				8.28009	122.541	400LysH	0.0123143
401	8.39295	122.112	401GlnH				8.38759	122.081	401GlnH	0.0137371
402	8.36176	122.293	402AspH				8.35455	122.308	402AspH	0.00951471
403	7.705	127.769	403LeuH				7.7029	127.707	403LeuH	0.0246882

## Sheet: Fig. 5b
Figure 5B) Sum of chemical shift perturbations upon titration of W motifs to PEX13 SH3 and PEX13 SH3-CTR
Residue	CSP PEX13 SH3 + W motifs									Residue	CSP PEX13_SH3-CTR+ W motifs										W0	W1	W2	W3	W4	W5	W6	W7
	W0	W1	W2	W3	W4	W5	W6	W7			W0	W1	W2	W3	W4	W5	W6	W7		SH3 CSP sum 10A	0.804593	1.02528	3.72344	1.19013	5.4893	1.08122	0.893278	1.94417
260										260										SH3 CTR CSP sum	0.457211	0.541712	2.84661	2.04666	5.20177	0.281977	0.510217	1.64182
261										261
262										262
263	0.0101672	0.00699504	0.011344	0.0107753	0.0245475	0.0152293	0.00405492	0.00385196		263	0.00278628	0.0107952	0.0120943	0.00592269	0.0196101	0.00678309	0.013145	0.00768456
264	0.00298354	0.00579671	0.00477115	0.0129565	0.00810736	0.000959125	0.00463033	0.00499038		264	0.00200144	0.00336589	0.000855964	0.00362213	0.0107337	0.00489386	0.00105846	0.0028195
265	0.0115804	0.00975305	0.0408936	0.0373624	0.0447463	0.00398839	0.007276	0.00892465		265	0.00841617	0.00334822	0.00847026	0.0137637	0.0317927	0.00391166	0.00272384	0.00317758
266	0.0180612	0.0203857	0.0719407	0.0476827	0.130068	0.0184006	0.0304043	0.0160952		266	0.00525487	0.0082497	0.00613256	0.0187512	0.0220308	0.00332704	0.00518332	0.0216848
267	0.00288163	0.0162354	0.0705124	0.00680153	0.0877946	0.0143777	0.0174699	0.0226132		267	0.00350774	0.00296277	0.0175569	0.00509834	0.0298366	0.00387326	0.00344654	0.0015867
268	0.0365664	0.02997	0.0430912	0.0630838	0.0697461	0.0154258	0.0123997	0.0507755		268	0.00518462	0.00243492	0.0101746	0.0127579	0.0214583	0.00291738	0.00883874	0.00901618
269	0.00820326	0.00455566	0.0252003	0.025218	0.0276872	0.00443667	0.00235773	0.0118367		269	0.00663981	0.00684107	0.0140772	0.00657522	0.0190677	0.00351001	0.00217425	0.00455373
270	0.0254801	0.0332421	0.0587965	0.0243284	0.101281	0.0230498	0.00360082	0.0484106		270	0.0111643	0.00975486	0.0398044	0.0219976	0.0938568	0.00782866	0.00530314	0.0299924
271	0.022014	0.0346122	0.102362	0.0303225	0.159006	0.0397154	0.012356	0.0443257		271	0	0.00296399	0.0330541	0.00519742	0.100343	0.00116792	0.00342807	0.00909537
272	0.0225457	0.017387	0.0468608	0.028558	0.0570785	0.0190349	0.0125544	0.0246297		272	0.00589053	0.00284421	0.00969871	0.00504177	0.0204945	0.00655037	0.00721988	0.00408548
273	0.0144246	0.0100001	0.0123305	0.0143462	0.0334863	0.0118043	0.00589792	0.010202		273	0.00149287	0.00689725	0.026378	0.0214127	0.0743543	0.00174381	0.00121893	0.011948
274	0.0371013	0.022165	0.174188	0.043886	0.266287	0.0400383	0.0412926	0.0214637		274	0.0169329	0.00536325	0.0291897	0.0343878	0.0947278	0.00159644	0.0166071	0.0339293
275	0.024989	0.0667035	0.190568	0.042308	0.27711	0.0527875	0.0657013	0.0791531		275	0.00678799	0.00563852	0.0404305	0.0310371	0.111686	0.00847226	0.00686556	0.00502356
276	0.132062	0.149891	0.482206	0.204847	0.598684	0.141249	0.106909	0.240996		276	0.0165375	0.018171	0.021052	0.103709	0.0583163	0.00776094	0.0265143	0.0545995
277	0.0178489	0.0404276	0.179176	0.0703058	0.30458	0.047154	0.0392902	0.210528		277	0.0070716	0.0123012	0.0314707	0.0253851	0.108246	0.00568741	0.00323145	0.0197293
278	0.0100586	0.0532383	0.185549	0.06565	0.382367	0.0655791	0.0393738	0.0884509		278	0.00863422	0.0116099	0.0506668	0.00980366	0.206307	0.00412731	0.00288794	0.00759124
279	0.032514	0.0285216	0.141215	0.0864608	0.188111	0.0267852	0.018937	0.0571653		279	0.00287086	0.00745235	0.0405707	0.00941208	0.0616962	0.00527802	0.00599172	0.00404908
280	0.0338745	0.00216176	0.0130216	0.0500391	0.0115971	0.00216006	0.0018828	0.00979053		280	0.00723682	0.00133741	0.0277108	0.0428914	0.0355986	0.0131151	0.00403057	0.00639641
281	0.027538	0.00578961	0.00479055	0.0151456	0.0190745	0.00743647	0.0083992	0.0053103		281	0.00893998	0.00971625	0.0132782	0.0108948	0.0379241	0.00171688	0.00639931	0.0113323
282	0.0528978	0.00382197	0.00225163	0.0120605	0.0180256	0.00349792	0.00149584	0.00443002		282	0.0172541	0.00220732	0.00733188	0.00861758	0.0220548	0.0051537	0.00119095	0.00372615
283	0.00712635	0.00808561	0.0255024	0.0666248	0.0360941	0.00157018	0.00165153	0.00446341		283	0.00645031	0.00410225	0.00886177	0.0275817	0.0269113	0.00633485	0.00380454	0.00790384
284	0.0165042	0.0055172	0.0147494	0.0243787	0.0176604	0.00582786	0.00584707	0.00437032		284	0.00768356	0.00882877	0.0106863	0.00980421	0.0264445	0.00307753	0.00460707	0.00726888
285	0.00642941	0.00501516	0.00233727	0.00861643	0.00293878	0.00436865	0.00277116	0.00412162		285	0.00385512	0.00926801	0.00336849	0.00882388	0.00498304	0.00416006	0.00105646	0.00308987
286	0.120254	0.0188217	0.0135374	0.0507849	0.022312	0.0138	0.00894678	0.0109699		286	0.0418509	0.0259796	0.0372035	0.0265226	0.0297666	0.0129306	0.0408698	0.0307662
287	0.0501982	0.00340158	0.0172586	0.026929	0.0244632	0.0102566	0.000423146	0.0101885		287	0.0174767	0.0139484	0.0150573	0.0135532	0.0102186	0.00403267	0.0130985	0.00258323
288	0.0293077	0.0084356	0.00632462	0.0266607	0.00518582	0.00421141	0.00612083	0.00755592		288	0.0120314	0.0127013	0.00130378	0.0191336	0.00869862	0.0016856	0.00223402	0.00286087
289	0.0166642	0.001273	0.00107305	0.0337906	0.0067325	0.00431514	0.00250044	0.00161567		289	0.0186275	0.0128563	0.0229244	0.0153608	0.00622998	0.00444274	0.015337	0.0158583
290	0.0273058	0.0110452	0.0343876	0.0244916	0.0324081	0.00989659	0.00724	0.0123732		290	0.00988915	0.00357247	0.00550887	0.0066856	0.00682418	0.00630255	0.00463602	0.00164924
291	0.0635156	0.031145	0.160211	0.175463	0.135528	0.0388523	0.0358794	0.0363035		291	0.0063507	0.00650762	0.0397098	0.0353387	0.0107094	0.00178664	0.00765891	0.0153501
292	0.0438673	0.0105743	0.0659615	0.118379	0.0497054	0.0178365	0.0112269	0.0101872		292	0.0128236	0.00189601	0.0238962	0.0383825	0.0106512	0.00334967	0.00323783	0.00684329
293	0.00822632	0.0024305	0.00523645	0.0141497	0.0077289	0.00448115	0.00288745	0.00542004		293	0.00490933	0.00533114	0.00292967	0.00328897	0.00437306	0.00424909	0.0035377	0.00509522
294	0.000643928	0.00221722	0.00380315	0.0167692	0.00762205	0.0036751	0.000609147	0.00403272		294	0.00150104	0.00420296	0.00315277	0.00853409	0.0104493	0.00159502	0.00151071	0.0023768
295	0.00421989	0.00115365	0.00998029	0.00677818	0.0152257	0.000720099	0.00193599	0.00304404		295	0.00195086	0.00804512	0.00615427	0.00467781	0.0169438	0.00938061	0.00614816	0.00719886
296	0.0116878	0.00503538	0.024481	0.0208396	0.0674246	0.00920302	0.00666661	0.0140173		296	0.00523805	0.00121583	0.00579847	0.0049777	0.0348153	0.00142757	0.00256898	0.00284691
297	0.0122492	0.0147401	0.0337678	0.0207727	0.0361156	0.011201	0.00419405	0.0356124		297	0.00203002	0.00737444	0.019837	0.0123364	0.0194264	0.00898779	0.0145412	0.00238487
298	0.00895089	0.0121809	0.0267182	0.0171877	0.0375008	0.00966051	0.00541428	0.0149627		298	0.000567607	0.00349795	0.00822349	0.00444816	0.0171578	0.00130918	0.00158164	0.00372548
299	0.0144226	0.0236895	0.0742456	0.0250525	0.122621	0.0233448	0.0233159	0.037418		299	0.00600318	0.0058982	0.0157534	0.018578	0.0456957	0.000690124	0.0103043	0.00909675
300	0.0281943	0.0253125	0.105113	0.0320797	0.152485	0.0318628	0.0196846	0.0443407		300	0.000781543	0.00441835	0.00655528	0.0351245	0.023639	0.00349018	0.00499305	0.0166765
301	0.0655149	0.0844033	0.240048	0.0769815	0.355292	0.0669699	0.0900479	0.114599		301	0.00401022	0.000256054	0.0288871	0.0359228	0.0984095	0.0117917	0.00870042	0.0115571
302	0	0	0	0	0	0	0	0		302	0	0	0	0	0	0	0	0
303	0.0138271	0.0025375	0.0274893	0.0126559	0.0130865	0.0128833	0.00947589	0.0115818		303	0	0.00334827	0.0720036	0.0576159	0.121046	0.0237294	0	0.0112691
304	0.156741	0.151785	0.127542	0.159753	0.164417	0.0656733	0.0962927	0.181489		304	0.00846076	0.0138234	0.0765915	0.0488053	0.227547	0.00980569	0.0102786	0.021859
305	0.11138	0.160255	0.435264	0.452444	0.822899	0.152403	0.10712	0.23339		305	0.00590993	0.0126587	0.109954	0.116869	0.394238	0.0215875	0.00631956	0.0256705
306	0.0223529	0.0319891	0.128381	0.0788725	0.265165	0.037156	0.0427834	0.0261835		306	0.00912974	0.007342	0.0297113	0.0191065	0.132814	0.0105812	0.00865366	0.0116975
307	0.0140294	0.0327098	0.0968989	0.0656361	0.116307	0.0331185	0.0286795	0.0327123		307	0.00231017	0.00132812	0.0291303	0.011546	0.0525314	0.00153515	0.00392883	0.00849198
308	0	0	0	0	0	0	0	0		308	0	0	0	0	0	0	0	0
309	0.0849168	0.0530457	0.029954	0.104358	0.129241	0.0242917	0.00532253	0.112929		309	0.00340794	0.0239056	0.0423525	0.0950973	0.186793	0.00993417	0.00855278	0.00791393
310	0.0814448	0.0445203	0.0719636	1	0.135391	0.00617006	0.030226	0.0660022		310	0.00597235	0.00787189	0.0276369	0.118762	0.0583849	0.00368964	0.0018811	0.0262949
311	0.0152482	0.0219354	0.0660591	0.258502	0.0255998	0.03682	0.0138354	0.020562		311	0.00952597	0.0144151	0.0294257	0.0960937	0.0690296	0.00747076	0.00934266	0.00878394
312	0	0	0	0	0	0	0	0		312	0.0148138	0.00441855	0.0535839	0.0811586	0.0057821	0.0276928	0.0120224	0.0624655
313	0.0709772	0.0337035	0.0910682	1	0.0682057	0.0285464	0.019777	0.0816382		313	0.0148505	0.00116053	0.025101	0.00112523	0.114598	0.00602956	0.0042305	0.00213326
314	0.0965562	0.145257	0.197647	1	0.239772	0.119278	0.0511353	0.120334		314	0.00593496	0.022727	0.0370777	0.305846	0.0738411	0.0151854	0.00388522	0.0120882
315	0.0718117	0.0382312	0.104127	0.0633082	0.163636	0.018534	0.0308702	0.0634638		315	0.0130496	0.00569024	0.0188864	0.0455116	0.0728546	0.00668853	0.00668655	0.00563803
316	0.0129447	0.0055862	0.034191	0.111945	0.11889	0.00718496	0.00439213	0.0251334		316	0.00163463	0.00719144	0.0309094	0.028639	0.107246	0.00070375	0.00729238	0.0110815
317	0.0160185	0.0233619	0.0649479	0.0146451	0.0791452	0.0153541	0.0277723	0.0288141		317	0.000835786	0.000740011	0.0062454	0.0116236	0.0147847	0.00501727	0.00369283	0.00266464
318	0.0109726	0.00659352	0.0511488	0.0149753	0.0547899	0.00982771	0.0102131	0.0110228		318	0.00891915	0.00729967	0.0128845	0.015143	0.0129767	0.00665875	0.00416563	0.0106806
319	0.00415539	0.00585983	0.0188514	0.0208768	0.0204124	0.00330967	0.00352065	0.0100381		319	0.00341415	0.00707234	0.0015583	0.0083358	0.00210544	0.00623006	0.00779409	0.00126865
320	0.00992634	0.00767004	0.025524	0.0208454	0.0353723	0.0109036	0.00448462	0.0166114		320	0.000954189	0.0054326	0.0039542	0.00841845	0.00927448	0.00112261	0.00620926	0.00257133
321	0.0105002	0.00729734	0.0224318	0.0148799	0.0311933	0.00337808	0.00492341	0.0149482		321	0.0037682	0.00021764	0.00243589	0.00207704	0.0104956	0.00408187	0.00157158	0.00210902
322	0.019309	0.0068147	0.0201284	0.0129589	0.0294708	0.00621595	0.00965072	0.00452251		322	0.00281593	0.00562456	0.0164107	0.0148161	0.0395118	0.00547322	0.00425161	0.00708136
323	0.0141434	0.0036336	0.0191347	0.0182497	0.031181	0.00743676	0.00474754	0.0103477		323	0.00287773	0.00310469	0.00402366	0.00977775	0.011808	0.00363632	0.00318076	0.00180028
324	0.0115665	0.00541522	0.0293422	0.055636	0.021712	0.00771366	0.00470098	0.0021987		324	0.00557314	0.00663527	0.0183234	0.0199295	0.0103089	0.00553748	0.00579949	0.00501625
325	0.0290287	0.0282876	0.0948882	0.122829	0.120569	0.0299857	0.020601	0.034947		325	0.00778004	0.0120427	0.0222444	0.0271397	0.0364624	0.00632342	0.0106813	0.00131311
326	0.0242959	0.0110703	0.0439766	0.0319849	0.0513321	0.0104044	0.0142276	0.0118063		326	0.000881041	0.00603781	0.00995353	0.0260985	0.0269511	0.00158399	0.00953771	0.0111656
327	0	0.0160693	0	0	0	0	0	0		327	0	0	0	0	0	0	0	0
328	0.0754862	0	0.0963529	0.114951	0.0950016	0.0272592	0.0092357	0.00966499		328	0.0141188	0.0104464	0.0660271	0.0622947	0.093566	0.00779691	0.00421212	0.0199445
329	0.032684	0.0580781	0.0666559	0.147444	0.105959	0.0396624	0.0229508	0.0565923		329	0.0234165	0.00528167	0.0312062	0.00924046	0.0464008	0.00282777	0.0101902	0.0196313
330	0.0383134	0.0117023	0.0552847	0.053867	0.0745235	0.0131877	0.00874922	0.013124		330	0.00780011	0.00725161	0.0046351	0.0129936	0.0113321	0.00402872	0.00124231	0.0150872
331	0.0272565	0.0205387	0.0612176	0.0612408	0.0423718	0.0159366	0.00578726	0.00374408		331	0.000720144	0.00750205	0.0640167	0.0725803	0.0595593	0.0054505	0.0049314	0.0116496
332	0.0231301	0.0232042	0.102017	0.139394	0.0919308	0.0257515	0.0124123	0.0259589		332	0.0039922	0.00700705	0.0818591	0.0744913	0.0685231	0.00816688	0.00358736	0.0243768
333	0.0493361	0.0508113	0.0938355	0.027606	0.326603	0.0501368	0.0408211	0.0541242		333	0.00601889	51.2224	0.0840835	0.0229755	0	0.011337	51.2395	51.2443
334	0.0157637	0.139084	0.818563	0.233797	1.18033	0.213403	0.229408	0.224408		334	0.00174314	0.0150552	0.0993703	0.110632	0.284844	0.00422765	0.0167317	0.0232561
335	0.186543	0.127059	0.292682	0.0888704	0.344419	0.0966087	0.0584551	0.209732		335	0.019117	0.0159967	0.0333832	0.107784	0.295187	0.00435269	0.0262245	0.0292938
336	0.362355	0.40788	0.80485	1	0.341713	0.304714	0.287699	0.503712		336	0.0329981	0.0265601	0.0415678	0.147968	0.0665536	0.00582308	0.0359709	0.0820122
337	0.220175	0.201158	0.683746	0.227204	0.990879	0.199737	0.152854	0.513924		337	0.0430076	0.0300118	0.111483	0.11589	0.264777	0.0152563	0.0113943	0.0722592
338	0.078201	0.14622	0.481709	0.0991987	0.62993	0.147739	0.100236	0.244226		338	0.0135953	0.00688278	0.0555738	0.0904766	0.119757	0.0101416	0.0133041	0.0197362
339	0.0435584	0.0384221	0.119655	0.0953459	0.14658	0.0329325	0.0282935	0.0596796		339	0.0136417	0.00934148	0.0192785	0.0111873	0.0340832	0.0106421	0.00399741	0.00475904
340	0.00181696	0.00280489	0.00767551	0.00721397	0.00899362	0.00492628	0.00128783	0.00650599		340	0.0116974	0	0.0287126	0	0.0868694	0	0	0.0257174
341	0.0730436	0.0553474	0.129477	0.092281	0.128172	0.0300179	0.00923578	0.108298		341	0.0212038	0.00951251	0.0415455	0.0414049	0.0734605	0.00342345	0.00919481	0.0286982
342	0.0488071	0.0474058	0.139597	0.0724727	0.160757	0.0304281	0.0145656	0.0797202		342	0.0129026	0.0138379	0.0422289	0.0336649	0.0692228	0.00273021	0.00709436	0.0238208
343	0.0320013	0.0240818	0.0499834	0.0409436	0.0632963	0.0113819	0.010637	0.0412776		343	0.0260921	0.0108505	0.0249955	0.0350802	0.0474649	0.00428927	0.0073347	0.0215911
344	0.0119094	0.0109803	0.0244715	0.0195532	0.0370645	0.00933868	0.00919048	0.0210962		344	0.0018048	0.0126085	0.0580403	0.0364373	0.0876789	0.00390148	0.00948984	0.0290768
345	0.00171468	0.00226643	0.00877191	0.00538544	0.0097622	0.00394534	0.00054239	0.00711236		345	0	0	0	0	0	0	0	0
										346	0	0	0	0	0	0	0	0
										347	0	0	0	0	0	48.5141	0	0
										348	0.00587832	0.00490266	0.00699373	0.00421203	0.0231712	48.5168	0.000574263	0.00201568
										349	0	0	0	0	0	0	0	0
										350	0	0	0	0	0	0	0	0
										351	0	0	0	0	0	0	0	0
										352	0	0	0	0	0	0	0	0
										353	0	0	0	0	0	0	0	0
										354	0	0	0	0	0	0	0	0
										355	0	0	0	0	0	0	0	0
										356	0	0	0	0	0	0	0	0
										357	0	0	0	0	0	0	0	0
										358	0	0	0	0	0	0	0	0
										359	0.00770872	0.00633382	0.0417136	0.0176111	0.0362414	0.00373332	0.00616752	0.0253455
										360	0.00471736	0.0102051	0.0129705	0.0155033	0.0252309	0.00242429	0.00937099	0.0150611
										361	0.00488104	0.00651897	0.017024	0.00475658	0.00882922	0.00888792	0.00668813	0.00251375
										362	0	0.0501691	0.0244593	0.0225948	0.0318663	0.0213477	0.0318663	0.0293295
										363	0	0.0359893	0.0182374	0.0108854	0.0355962	0.0137277	0.0480235	0.032099
										364	0.00433267	0.0213949	0.0214376	0.0208522	0.0110651	0.0126231	0.0110776	0.00411407
										365	0	0.0338339	0.0177856	0.0204034	0.0448215	0.0249336	0.0014137	0.0338832
										366	0.00400835	0.00230431	0.0225251	0.0132352	0.0397004	0.00208706	0.000824947	0.00883975
										367	0.00247252	0.00221887	0.00655352	0.00481202	0.00967296	0.00262574	0.00386698	0.00312392
										368	0.00397578	0.00770913	0.00469458	0.00213803	0.00898157	0.00249051	0.00190045	0.00184633
										369	0.019443	0.00734032	0.00345139	0.00907417	0.0315962	0.00787733	0.00859566	0.00693958
										370	0.00662678	0.00685283	0.00440557	0.0478051	0.0899039	0.00698339	0.00733079	0.0278658
										371	0.00315547	0.00148701	0.0169049	0.0164321	0.0279779	0.00356204	0.00595882	0.0094279
										372	0.000494682	0.00838613	0.0692537	0.0599175	0.125484	0.00233287	0.010831	0.0342491
										373	0.022844	0.0239011	0.137207	0.122286	0.236288	0.0135914	0.0166844	0.0712368
										374	0.0624747	0.0535312	0.35235	0.0443359	0.619424	0.0292571	0.0516295	0.189217
										375	0.074953	0.0891694	0.426178	0.290578	0.839309	0.0465529	0.0847098	0.269418
										376	0.0222854	0.0350524	0.190771	0.142938	0.337215	0.0164011	0.0281318	0.106279
										377	0.0595462	0.0813154	0.400691	0.315182	0.70813	0.0391485	0.0663601	0.222364
										378	0	0	0	0	0	0	0	0
										379	0.039185	0.0632227	0.257826	0.191056	0	0.0358477	0.05133	0.145725
										380	0.0234935	0.0260542	0.141788	0.120496	0.239773	0.0126065	0.0255372	0.0736542
										381	0.0710846	0.0937391	0.433461	0.370579	0.818785	0.0508615	0.0987745	0.272674
										382	0.104645	0.116424	0.652304	0.536663	1.20196	0.0623477	0.116724	0.371812
										383	0.0158848	0.0225251	0.111856	0.103602	0.200885	0.0112102	0.0216658	0.0651669
										384		0.147093	0.0510926	0	0.0796352	0.0112029	0.01552	0.037934
										385		0	0	0	0	0	0	0
										386		0.00658006	0.0493136	0.0216333	0.036636	0.0322209	0.00919116	0.0269495
										387		0.00337331	0.00833003	0.013528	0.0149728	0.00833003	0.00715665	0.00726186
										388		0	0	0	0	0	0	0
										389		0.01784	0.00980978	0.00740604	0.00612523	0.00209351	0.0192038	0.0135011
										390		0.0187717	0.0108871	0.0105799	0.00620549	0.0014936	0.020058	0.0139081
										391		0	0	0	0	0	0	0
										392		0.00198875	0.00612389	0.00510397	0.00968816	0.00160219	0.00192447	0.00167511
										393		0.00720471	0.0119006	0.00237773	0.00529944	0.00179898	0.00592081	0.0135732
										394		0.000710586	0.00595233	0.00921007	0.00445892	0.00148084	0.00245189	0.0136754
										395		0.00498049	0.00198311	0.000647167	0.00284536	0.00194393	0.00262347	0.00229084
										396		0.00430468	0.0130622	0.00090294	0.00058643	0.000902452	0.00152677	0.00250571
										397		0.00140518	0.00429781	0.00124123	0.002732	0.00204982	0.00315676	0.000478676
										398		0.00262152	0.00109722	0.000677319	0.00206612	0.00351389	0.00507223	0.00272414
										399		0.00183923	0.00597361	0.00292056	0.00778625	0.0045699	0.00611539	0.00418077
										400		0.00137672	0.00187851	0.00132445	0.000912907	0.00175498	0.00365102	0.00171342
										401		0.014408	0.0121692	0.00466025	0.0139136	0.00324914	0.0036734	0.00598185
										402		0.00222507	0.00268205	0.000729743	0.00256787	0.00178596	0.00111006	0.000965442
										403		0.00116541	0.00296697	0.00138345	0.00419721	0.00138568	0.00104589	0.0010174

## Sheet: Fig. 5d+e
Figure 5D+E) ITC titration of PEX5 W motifs to PEX13 SH3 or PEX14 NTD
ITC PEX13 SH3 and PEX5 WxxxF motifs										ITC PEX14 NTD and PEX5 WxxxF motifs
	Filename	[Syr] (M)	[Cell] (M)	N (sites)	KD (M)	KD (nM)					Filename	[Syr] (M)	[Cell] (M)	N (sites)	KD (M)	KD (nM)
W2	PEX13_SH3_PEX5_W2_1	0.00075	3.4e-05	1	8.88e-05	88800				W0	Pex14NTD_Pex5W0_1	0.000609	4.05e-05	1	4.14e-08	41.4
W2	PEX13_SH3_PEX5_W2_2	0.00075	3.4e-05	1	8.68e-05	86800				W0	Pex14NTD_Pex5W0_2	0.00058	3.72e-05	1	5.69e-08	56.9
W2	PEX13_SH3_PEX5_W2_3	0.00075	3.4e-05	1	8.86e-05	88600				W0	Pex14NTD_Pex5W0_3	0.00058	3.73e-05	1	6.71e-08	67.1
W3	PEX13SH3_PEX5_W3_3	0.000808	3.5e-05	1	9.23e-05	92300				W1	Pex14NTD_Pex5W1_1	0.0004	2.75e-05	1	7.51e-08	75.1
W3	PEX13SH3_PEX5_W3_4	0.000808	3.5e-05	1	0.000112	112000				W1	Pex14NTD_Pex5W1_2	0.0004	2.52e-05	1	6.26e-08	62.6
W4	Pex13SH3_Pex5_W4_2	0.00072	3.1e-05	1	4.49e-05	44900				W1	Pex14NTD_Pex5W1_3	0.0004	2.68e-05	1	7.91e-08	79.1
W4	PEX13SH3_PEX5W4_3	0.000753	3.4e-05	1	4.85e-05	48500				W2	Pex14NTD_Pex5W2_1	0.000454	3.92e-05	1	7.04e-08	70.4
W4	PEX13SH3_PEX5W4_4	0.000753	3.4e-05	1	3.69e-05	36900				W2	Pex14NTD_Pex5W2_2	0.000454	3.65e-05	1	6.91e-08	69.1
FxxxF	Pex13SH3_Pex13_FxF_1	0.000912	3.89e-05	1	2.14e-05	21400				W2	Pex14NTD_Pex5W2_3	0.000454	3.96e-05	1	8.12e-08	81.2
FxxxF	Pex13SH3_Pex13_FxF_2	0.00088	4.86e-05	1	3.24e-05	32400				W3	Pex14NTD_Pex5W3_1	0.000402	2.09e-05	1	1.88e-07	188
FxxxF	Pex13SH3_Pex13_FxF_3	0.000986	4.86e-05	1	2.7e-05	27000				W3	Pex14NTD_Pex5W3_3	0.000395	3.74e-05	1	9.75e-08	97.5
										W3	Pex14NTD_Pex5W3_4	0.000395	3.06e-05	1	1.24e-07	124
										W4	Pex14NTD_Pex5W4_1	0.000469	4.48e-05	1	2.51e-06	2510
	KD (nM)	±								W4	Pex14NTD_Pex5W4_2	0.00063	4.88e-05	1	3.26e-06	3260
FxxxF	26933.3	4491								W4	Pex14NTD_Pex5W4_3	0.00063	4.75e-05	1	3.64e-06	3640
W7										W5	Pex14NTD_Pex5W5_1	0.0006	4.39e-05	1	1.72e-08	17.2
W6										W5	Pex14NTD_Pex5W5_2	0.0006	4.31e-05	1	1.88e-08	18.8
W5										W5	Pex14NTD_Pex5W5_3	0.0006	4.75e-05	1	2.55e-08	25.5
W4	43433.3	4847								W6	Pex14NTD_Pex5W6_1	0.0006	4.65e-05	1	6.46e-07	646
W3	102150	9850								W6	Pex14NTD_Pex5W6_3	0.0006	4.62e-05	1	6.57e-07	657
W2	88066.7	899								W6	Pex14NTD_Pex5W6_4	0.0006	4.57e-05	1	6.06e-07	606
W1										W7	Pex14NTD_Pex5W7_1	0.000604	3.97e-05	1	2.15e-07	215
W0										W7	Pex14NTD_Pex5W7_2	0.000604	3.83e-05	1	2.25e-07	225
										W7	Pex14NTD_Pex5W7_3	0.000604	3.87e-05	1	2.68e-07	268
										FxxxF	PEX14_NTD_PEX13_FxF	0.000463	2.65e-05	1	3.09e-06	3090
										FxxxF	PEX14_NTD_PEX13_FxF_2	0.000463	2.36e-05	1	2.23e-06	2230
										FxxxF	PEX14_NTD_PEX13_FxF_3	0.000463	2.72e-05	1	3.08e-06	3080
											KD (nM)	±
										FxxxF	2800	400
										W7	236	22.9928
										W6	636.333	21.914
										W5	20.5	3.59537
										W4	3136.67	469.491
										W3	136.5	37.989
										W2	73.5667	5.42361
										W1	72.2667	7.02772
										W0	55.1333	10.5661

## Sheet: Fig. 6
Figure 6) Microscopy pictures from complementation assay
	PEX13KO + GFP-SKL						PEX13KO + PEX13FL, GFP-SKL							PEX13KO + PEX13 dSH3						PEX13KO + PEX13 dSH3-CTR

[truncated: 15 more sheets: Fig. 7a+b, Fig. 7c, Fig. 8a, Fig. 8b, Fig. 9, SI Fig. 1b+d, SI Fig. 4, SI Fig. 6c, SI Fig. 6d, SI Fig. 7, SI Fig. 8, SI Fig. 9a, SI Fig. 10, SI Fig. 11a, SI Figure 11B]
